# Supplementary material for: Tris(O-cyclo­hexyl dithio­carbonato-κS)anti­mony(III)
Source: Acta Crystallogr Sect E Struct Rep Online. 2008 Dec 10;65(Pt 1):m31. doi: 10.1107/S1600536808040804 (PMC2967878; doi:10.1107/S1600536808040804)
Supplement: Supplementary file 2 [file e-65-00m31-Isup2.hkl]

# 
# h,k,l, Fc-squared, Fo-squared, sigma(Fo-squared) and status flag 
# 
data_I
_shelx_title ' 081108f in P2(1)/n' 
_shelx_refln_list_code          4 
_shelx_F_calc_maximum      375.27 
_exptl_crystal_F_000      1316.00 
_reflns_d_resolution_high  0.8406 
 
loop_ 
 _symmetry_equiv_pos_as_xyz 
 'x, y, z' 
 '-x+1/2, y+1/2, -z+1/2' 
 '-x, -y, -z' 
 'x-1/2, -y-1/2, z-1/2' 
 
_cell_length_a     9.4187 
_cell_length_b    18.8658 
_cell_length_c    15.8583 
_cell_angle_alpha  90.000 
_cell_angle_beta   93.944 
_cell_angle_gamma  90.000 
 
_shelx_F_squared_multiplier     1.000 
 
loop_ 
 _refln_index_h 
 _refln_index_k 
 _refln_index_l 
 _refln_F_squared_calc 
 _refln_F_squared_meas 
 _refln_F_squared_sigma 
 _refln_observed_status 
   2   0   0   140829.72   112154.13    873.59 o 
   4   0   0    35345.33    33072.93    516.85 o 
   6   0   0     2947.12     2477.50    176.73 o 
   8   0   0     4911.19     5120.24    297.42 o 
  10   0   0      650.28      551.95    110.43 o 
   1   1   0      750.85      741.69     34.18 o 
   2   1   0      659.24      559.61     27.30 o 
   3   1   0       35.94       37.08     61.33 o 
   4   1   0      146.15      171.87    105.82 o 
   5   1   0       21.79       11.39     34.01 o 
   6   1   0        6.82        0.15     46.32 o 
   7   1   0      712.33      840.25    101.96 o 
   8   1   0     1795.42     2266.67    149.35 o 
   9   1   0        0.71      -12.51     84.26 o 
  10   1   0     1000.65      996.22    177.35 o 
  11   1   0      385.42      387.81     78.35 o 
   0   2   0     4049.93     3965.13     88.16 o 
   1   2   0    20970.63    22384.47   1133.83 o 
   2   2   0    12867.97    14597.24    159.69 o 
   3   2   0    79456.96    77433.10   2517.47 o 
   4   2   0     1911.15     1931.18     99.84 o 
   5   2   0    13149.56    13801.12    570.91 o 
   6   2   0      639.57      617.66     85.18 o 
   7   2   0     5608.29     5276.00    182.18 o 
   8   2   0      455.82      501.96    106.02 o 
   9   2   0      573.63      543.94     85.63 o 
  10   2   0       65.15       74.00     68.39 o 
  11   2   0      108.77      134.56     76.89 o 
   1   3   0     7793.75     8034.76     86.02 o 
   2   3   0       99.67      107.03     12.27 o 
   3   3   0    17407.74    19235.21    355.11 o 
   4   3   0     1140.42     1066.35     40.12 o 
   5   3   0     5419.34     6014.81     97.03 o 
   6   3   0      283.52      210.78     39.48 o 
   7   3   0     5444.85     5284.56    451.27 o 
   8   3   0      181.96      114.25     58.34 o 
   9   3   0      133.88       41.53     61.85 o 
  10   3   0      131.80       60.96     61.52 o 
  11   3   0     1047.88     1456.36    314.77 o 
   0   4   0   104771.46    88500.30   6030.57 o 
   1   4   0      889.20      823.65     30.69 o 
   2   4   0     2538.56     2086.75     63.49 o 
   3   4   0     5010.00     5327.60    256.72 o 
   4   4   0    18055.34    19504.46    711.02 o 
   5   4   0     2831.98     2835.92     68.49 o 
   6   4   0     3406.04     3382.65    127.83 o 
   7   4   0     2051.46     1850.15    123.88 o 
   8   4   0      950.39      806.44     90.56 o 
   9   4   0      113.83       71.86     58.67 o 
  10   4   0      190.52      198.72     75.89 o 
   1   5   0      592.19      573.29     53.99 o 
   2   5   0     3364.29     3279.33    100.21 o 
   3   5   0     1555.03     1462.49     44.24 o 
   4   5   0     8824.47     8818.36    338.76 o 
   5   5   0        4.13       25.08     22.17 o 
   6   5   0     2170.35     2076.41     91.63 o 
   7   5   0       92.65      131.89     48.97 o 
   8   5   0     1348.32     1414.55    155.49 o 
   9   5   0       86.29       24.44     57.32 o 
  10   5   0      828.22      886.08    131.37 o 
   0   6   0    31808.85    32170.72   1880.09 o 
   1   6   0    24838.28    26127.95    884.90 o 
   2   6   0     2542.67     2557.28    143.00 o 
   3   6   0    18651.56    18912.47    661.53 o 
   4   6   0    14315.80    13953.70    769.21 o 
   5   6   0     1854.53     1933.83     60.83 o 
   6   6   0     2872.32     2547.10     99.74 o 
   7   6   0     1864.65     1764.93     95.63 o 
   8   6   0     1295.70     1635.41    123.60 o 
   9   6   0      746.72      842.72    151.79 o 
  10   6   0      273.10      330.91     78.35 o 
   1   7   0      691.23      801.36     37.64 o 
   2   7   0       12.03      -35.51     27.48 o 
   3   7   0     1169.18     1015.80     79.35 o 
   4   7   0       67.12       59.11     33.82 o 
   5   7   0     1792.59     1749.96    113.09 o 
   6   7   0       31.50       -4.86     36.17 o 
   7   7   0     4652.42     4850.56    238.02 o 
   8   7   0       21.38       36.94     51.02 o 
   9   7   0      230.22      158.14     59.93 o 
  10   7   0        7.30       34.98     64.92 o 
   0   8   0    14479.00    14887.90   1082.14 o 
   1   8   0    44193.34    45408.42   1523.92 o 
   2   8   0      349.77      357.02     36.87 o 
   3   8   0    21416.95    20928.49    789.34 o 
   4   8   0     9007.94     8592.53    522.82 o 
   5   8   0     2027.66     1763.16     87.61 o 
   6   8   0     2741.47     2744.74    107.18 o 
   7   8   0     2084.15     1815.30    150.51 o 
   8   8   0     1040.34     1169.48    140.38 o 
   9   8   0      757.27      742.94     96.40 o 
  10   8   0      113.93      189.15     80.63 o 
   1   9   0     3954.80     4844.68    293.40 o 
   2   9   0     2763.00     2677.09    159.24 o 
   3   9   0      761.83      690.51     51.51 o 
   4   9   0     4440.97     4037.51    266.92 o 
   5   9   0       14.72      -10.96     34.62 o 
   6   9   0     1159.30      979.04    102.73 o 
   7   9   0     1171.61     1097.67     79.99 o 
   8   9   0      857.03      814.21     99.31 o 
   9   9   0       15.70        5.77     57.16 o 
  10   9   0      629.31      828.14    111.74 o 
   0  10   0    29554.14    31073.27   1543.77 o 
   1  10   0     6751.78     7453.81    350.77 o 
   2  10   0     1188.23     1268.45    106.01 o 
   3  10   0     3930.97     4095.25    373.95 o 
   4  10   0    12137.73    10245.73    472.99 o 
   5  10   0     2076.49     1979.54    137.16 o 
   6  10   0      878.94      839.27     66.60 o 
   7  10   0     1057.10     1105.44    101.88 o 
   8  10   0      884.26      864.39    163.59 o 
   9  10   0      192.46      175.25     74.07 o 
  10  10   0       36.01       64.64     73.00 o 
   1  11   0     1579.83     1712.30     80.73 o 
   2  11   0     1795.30     1611.17    137.50 o 
   3  11   0     3046.46     3185.75    137.05 o 
   4  11   0      619.23      574.78     55.11 o 
   5  11   0      817.54      712.46     61.19 o 
   6  11   0        6.10      -29.56     40.68 o 
   7  11   0     1105.94     1151.66    108.89 o 
   8  11   0        9.36      -11.27     53.12 o 
   9  11   0      218.77      299.69     78.85 o 
   0  12   0      222.04      373.50     63.63 o 
   1  12   0    11235.88    12700.68    387.69 o 
   2  12   0      177.44      147.85     36.14 o 
   3  12   0     6058.11     6112.47    262.02 o 
   4  12   0      739.77      746.65     53.72 o 
   5  12   0     1390.72     1366.08     89.88 o 
   6  12   0        8.92       35.94     55.73 o 
   7  12   0     1268.26     1320.66    181.76 o 
   8  12   0       16.27        0.70     61.24 o 
   9  12   0      310.24      432.84     92.91 o 
   1  13   0      575.80      660.02     55.23 o 
   2  13   0       44.25       48.75     33.16 o 
   3  13   0      377.49      430.17     79.28 o 
   4  13   0       39.00       52.84     36.65 o 
   5  13   0      241.35      228.86     80.46 o 
   6  13   0      391.23      332.16     77.08 o 
   7  13   0      259.43      313.03     94.83 o 
   8  13   0      520.75      462.69     93.36 o 
   9  13   0       13.65        1.88     69.49 o 
   0  14   0    34892.16    35298.80   1217.82 o 
   1  14   0      926.46      953.62    114.98 o 
   2  14   0    10846.59    12017.92    498.58 o 
   3  14   0      313.88      303.93     47.63 o 
   4  14   0     5679.01     5284.32    182.57 o 
   5  14   0       36.00       54.85     51.49 o 
   6  14   0      881.81      829.02    136.09 o 
   7  14   0      139.75      149.70     68.47 o 
   8  14   0      797.28      821.74    163.39 o 
   1  15   0      279.09      313.92     54.02 o 
   2  15   0       28.52       14.42     39.59 o 
   3  15   0       16.04       25.16     43.18 o 
   4  15   0        1.16       46.72     51.98 o 
   5  15   0      178.39      151.15     53.84 o 
   6  15   0      115.29       96.04     53.87 o 
   7  15   0        0.72        2.59     49.71 o 
   8  15   0      196.39      186.32     82.76 o 
   0  16   0      520.80      515.19     84.34 o 
   1  16   0     4104.21     4529.54    186.13 o 
   2  16   0      155.55      129.09     51.09 o 
   3  16   0     5562.32     6555.45    183.31 o 
   4  16   0        3.56       60.96     60.12 o 
   5  16   0     3377.75     3536.74    189.82 o 
   6  16   0       34.15        3.72     57.64 o 
   7  16   0      837.07      831.54     90.04 o 
   1  17   0       11.30      -30.87     41.75 o 
   2  17   0        7.65      -58.83     52.56 o 
   3  17   0     1277.00     1663.05    105.42 o 
   4  17   0        0.19      -14.61     50.80 o 
   5  17   0      261.50      290.38     63.57 o 
   6  17   0        7.37       -4.26     52.44 o 
   7  17   0      309.57      276.47     87.19 o 
   0  18   0     2677.17     3281.53    170.25 o 
   1  18   0       53.78       52.01     48.15 o 
   2  18   0     1270.28     1457.87    101.97 o 
   3  18   0      184.36      205.57     64.82 o 
   4  18   0     1482.70     1676.96    151.81 o 
   5  18   0      194.72      161.25     66.98 o 
   6  18   0      373.37      330.48     93.56 o 
   1  19   0       36.00       29.53     64.50 o 
   2  19   0       56.62       33.47     80.56 o 
   3  19   0      283.84      336.79     74.05 o 
   4  19   0      183.71      121.81     79.53 o 
   5  19   0       32.75      -72.31     72.03 o 
   0  20   0     1291.58     1602.68    196.23 o 
   1  20   0      560.67      602.89     80.31 o 
   2  20   0       66.89       33.19     61.10 o 
   3  20   0      107.97      126.04     85.69 o 
   4  20   0      694.54      724.36    190.28 o 
   5  20   0       42.80      -55.10    112.48 o 
   1  21   0        2.22       69.47     92.08 o 
   2  21   0       28.15       15.15     85.08 o 
   3  21   0       72.95       89.59    119.67 o 
   1  22   0      996.70     1518.11    215.32 o 
   2  22   0      194.21      245.70    124.80 o 
 -11   0   1       71.74       73.28     83.95 o 
  -9   0   1     1050.08     1394.34    190.07 o 
  -7   0   1     1642.48     1893.53    186.79 o 
  -5   0   1       86.09      166.47     61.78 o 
  -3   0   1    39537.25    43976.61    533.06 o 
  -1   0   1    30962.29    34143.97    344.84 o 
   1   0   1    73150.80    69682.39   1718.75 o 
   3   0   1    99110.78   100281.22    833.87 o 
   5   0   1    42937.44    50713.69    726.21 o 
   7   0   1    15435.47    16880.48    498.58 o 
   9   0   1     1983.32     1471.31    146.15 o 
  11   0   1      640.87      730.73    136.91 o 
 -11   1   1      437.00      429.19    111.05 o 
 -10   1   1      193.98      248.85     83.54 o 
  -9   1   1      252.43      300.14     86.42 o 
  -8   1   1      118.22      220.40     69.21 o 
  -7   1   1     9480.50    11418.42    285.75 o 
  -6   1   1      133.80      191.35     50.62 o 
  -5   1   1       15.21      123.20     41.29 o 
  -4   1   1     2232.54     2710.63    178.89 o 
  -3   1   1      654.46      666.82     47.24 o 
  -2   1   1    12692.39    14086.15    954.19 o 
  -1   1   1     1082.33     1118.99     25.77 o 
   0   1   1        6.48       31.92      7.09 o 
   1   1   1     4104.80     4264.65    170.71 o 
   2   1   1     1079.51     1421.85     46.90 o 
   3   1   1      264.20      268.61     40.61 o 
   4   1   1       54.40       87.64     35.08 o 
   5   1   1      696.89      886.59     66.93 o 
   6   1   1       57.14      116.41     51.14 o 
   7   1   1     5950.40     7186.12    232.82 o 
   8   1   1      225.14      107.36     57.83 o 
   9   1   1       21.48        6.07     54.70 o 
  10   1   1      263.49      252.88     87.65 o 
  11   1   1      491.22      455.63     94.11 o 
 -11   2   1       32.31       30.57     61.33 o 
 -10   2   1       72.91       57.47     65.91 o 
  -9   2   1      108.13        2.42     58.65 o 
  -8   2   1      593.53      466.68     77.36 o 
  -7   2   1        3.27       39.13     56.58 o 
  -6   2   1     6427.64     7119.62    271.00 o 
  -5   2   1       16.20       31.69     27.02 o 
  -4   2   1    37987.19    42192.75   1321.21 o 
  -3   2   1      455.29      389.48     30.60 o 
  -2   2   1      274.18      436.78     34.43 o 
  -1   2   1       15.63       38.51      8.21 o 
   0   2   1    47170.10    39877.59   1331.88 o 
   1   2   1      395.60      314.59     19.66 o 
   2   2   1    10585.57    11592.79    785.42 o 
   3   2   1     1353.25     1451.64     80.79 o 
   4   2   1    47345.29    50872.60   1117.44 o 
   5   2   1     2197.34     1996.89    123.31 o 
   6   2   1     6631.43     6682.35    369.01 o 
   7   2   1      160.45      216.74     69.76 o 
   8   2   1     3889.09     3970.17    179.17 o 
   9   2   1        1.95      -19.28     75.23 o 
  10   2   1      600.88      652.42     95.18 o 
  11   2   1       52.43      -27.30     72.87 o 
 -11   3   1      107.13      125.27    204.44 o 
 -10   3   1      639.71      534.99    107.45 o 
  -9   3   1       66.65       39.80     55.62 o 
  -8   3   1      507.24      536.57     81.70 o 
  -7   3   1      251.85      273.03     75.84 o 
  -6   3   1     2079.62     1974.27    100.13 o 
  -5   3   1       18.12        4.48     23.01 o 
  -4   3   1    20803.66    23031.80    478.83 o 
  -3   3   1     1622.09     1714.59     76.20 o 
  -2   3   1      156.72      150.27     34.52 o 
  -1   3   1     7514.36     8252.32    233.96 o 
   0   3   1    10075.92    10966.12    710.56 o 
   1   3   1     6187.30     6912.15    458.59 o 
   2   3   1        0.93       10.15     11.49 o 
   3   3   1     1926.23     2028.90    107.86 o 
   4   3   1      213.21      114.26     22.32 o 
   5   3   1      173.45      193.47     25.69 o 
   6   3   1     1001.11     1118.94     70.14 o 
   7   3   1       21.42       -1.58     51.89 o 
   8   3   1     1508.10     1440.38    120.12 o 
   9   3   1        1.26      -65.47     48.97 o 
  10   3   1     1153.72     1089.30    111.31 o 
  11   3   1      174.43      261.19     83.24 o 
 -11   4   1        5.06        2.31     68.15 o 
 -10   4   1        1.42      -13.19     82.62 o 
  -9   4   1      204.44      133.75     65.30 o 
  -8   4   1       83.21       41.65     81.18 o 
  -7   4   1     2257.71     2308.16    127.67 o 
  -6   4   1      709.36      606.55     69.14 o 
  -5   4   1      511.57      425.83     33.70 o 
  -4   4   1    13780.06    14307.82    169.23 o 
  -3   4   1    11349.94    11876.93    119.93 o 
  -2   4   1     5757.44     5694.43    258.67 o 
  -1   4   1      854.75      907.22     26.56 o 
   0   4   1    14099.84    14988.73    334.58 o 
   1   4   1    16277.37    17420.55    552.08 o 
   2   4   1       19.76      119.49     45.68 o 
   3   4   1    16984.13    17549.48    670.64 o 
   4   4   1    11719.71    13250.13    495.07 o 
   5   4   1    10096.53    11802.48    528.27 o 
   6   4   1     1921.66     1974.55    111.99 o 
   7   4   1     4743.16     4932.48    147.93 o 
   8   4   1      542.30      542.19     83.82 o 
   9   4   1      360.57      321.19     76.13 o 
  10   4   1        2.57       -0.64     62.37 o 
 -10   5   1      101.69      109.81     71.75 o 
  -9   5   1      258.62      270.42     68.60 o 
  -8   5   1      499.75      485.96     80.70 o 
  -7   5   1     5412.59     5653.11    405.39 o 
  -6   5   1      162.54      117.01     36.13 o 
  -5   5   1      166.41      213.58     28.59 o 
  -4   5   1       11.07        7.51     21.53 o 
  -3   5   1     5201.31     5723.79    212.69 o 
  -2   5   1     3264.20     3083.53     87.07 o 
  -1   5   1    12094.31    12363.95    142.74 o 
   0   5   1        4.63      128.93     42.96 o 
   1   5   1      497.03      513.71     30.84 o 
   2   5   1      596.14      598.47     33.96 o 
   3   5   1      642.33      713.24     71.30 o 
   4   5   1      174.33      227.13     37.21 o 
   5   5   1      783.59      735.65     86.26 o 
   6   5   1      241.67      182.21     45.19 o 
   7   5   1     2319.38     2278.32    150.69 o 
   8   5   1      339.68      269.58     54.89 o 
   9   5   1      114.68       47.36     60.47 o 
  10   5   1       38.86      107.40     78.39 o 
 -10   6   1      181.08      200.46     63.97 o 
  -9   6   1      676.69      692.79    243.85 o 
  -8   6   1      214.15      288.07     70.02 o 
  -7   6   1     6004.88     5982.65    327.61 o 
  -6   6   1      295.14      360.12     49.15 o 
  -5   6   1     8475.18     9316.57    435.40 o 
  -4   6   1     3404.90     3337.46    155.16 o 
  -3   6   1    13631.10    13535.42    473.43 o 
  -2   6   1     6959.33     7280.60    511.14 o 
  -1   6   1     5223.51     5551.75    268.92 o 
   0   6   1    54734.27    52469.47   1555.80 o 
   1   6   1    17964.28    18131.48    570.97 o 
   2   6   1     6748.74     6061.59    133.48 o 
   3   6   1    12162.21    11059.52    273.34 o 
   4   6   1     5673.37     5354.79    224.45 o 
   5   6   1     1565.69     1627.27     76.98 o 
   6   6   1     1210.14     1281.76     75.24 o 
   7   6   1     1758.57     1754.27    132.64 o 
   8   6   1     2253.10     2370.19    114.13 o 
   9   6   1      410.94      547.43     84.58 o 
  10   6   1      659.47      868.96    111.10 o 
 -10   7   1      639.01      646.70     93.76 o 
  -9   7   1        5.96       33.38     57.11 o 
  -8   7   1     1085.64      960.07     94.77 o 
  -7   7   1      110.42      217.45     51.03 o 
  -6   7   1     1590.94     1643.34     88.01 o 
  -5   7   1        0.55        3.07     25.15 o 
  -4   7   1     7936.14     8721.67    267.38 o 
  -3   7   1      231.26      232.58     32.88 o 
  -2   7   1       19.95      -19.00     19.58 o 
  -1   7   1       73.38       53.07     21.11 o 
   0   7   1    10206.22    10757.26    598.97 o 
   1   7   1       13.46       -5.93     27.20 o 
   2   7   1     1761.70     1646.98     61.86 o 
   3   7   1       77.63       77.63     28.17 o 
   4   7   1       21.83        7.09     28.11 o 
   5   7   1       21.32       -3.89     35.95 o 
   6   7   1     2460.16     2521.97    159.83 o 
   7   7   1      106.68      212.13     55.76 o 
   8   7   1     2623.09     2757.61    174.14 o 
   9   7   1        1.21       10.71     65.45 o 
  10   7   1      798.21      896.01    113.72 o 
 -10   8   1      286.11      258.66     79.70 o 
  -9   8   1      260.55      331.25     79.43 o 
  -8   8   1     1151.14     1179.61    111.52 o 
  -7   8   1     1545.12     1588.94    132.51 o 
  -6   8   1      360.16      415.70     51.67 o 
  -5   8   1     4761.28     4679.77    448.43 o 
  -4   8   1     9207.39     8535.37    165.08 o 
  -3   8   1    16029.24    15461.56    337.66 o 
  -2   8   1     9053.75     9447.11    320.69 o 
  -1   8   1     3962.08     4046.63    138.86 o 
   0   8   1    37322.36    39002.61   1342.81 o 
   1   8   1     6155.76     6473.68    141.85 o 
   2   8   1     1983.21     1902.31    120.99 o 
   3   8   1     6265.52     6300.77    339.60 o 
   4   8   1    10235.84     9545.52    702.50 o 
   5   8   1     5051.75     5241.80    134.46 o 
   6   8   1     3535.43     3602.71    412.73 o 
   7   8   1     1463.89     1506.71    117.83 o 
   8   8   1     3380.16     3587.43    368.93 o 
   9   8   1      254.43      309.74     75.06 o 
  10   8   1      354.59      312.04     83.19 o 
 -10   9   1      169.22      205.65     81.55 o 
  -9   9   1       21.98       94.25     61.21 o 
  -8   9   1      274.62      436.01    159.90 o 
  -7   9   1     2921.38     3023.99    396.98 o 
  -6   9   1      116.58      100.26     37.63 o 
  -5   9   1      771.20      781.48     56.28 o 
  -4   9   1       45.89       31.74     31.04 o 
  -3   9   1     5797.42     5428.77    297.37 o 
  -2   9   1      778.27      682.52     40.23 o 
  -1   9   1     1267.06     1027.33     47.48 o 
   0   9   1      351.66      562.74     88.35 o 
   1   9   1      321.63      414.41     35.42 o 
   2   9   1      328.16      353.10     42.83 o 
   3   9   1     1258.06     1107.73     68.06 o 
   4   9   1       12.98        2.73     33.97 o 
   5   9   1       94.50       67.64     35.54 o 
   6   9   1       71.87       84.48     42.60 o 
   7   9   1     1314.62     1364.23    167.22 o 
   8   9   1      187.27      262.86     58.34 o 
   9   9   1       52.19       -7.24     67.88 o 
  10   9   1      114.23      220.87     81.19 o 
 -10  10   1        7.68        1.97     63.90 o 
  -9  10   1      115.80      -14.56     84.88 o 
  -8  10   1       72.39       28.49     58.85 o 
  -7  10   1     1698.30     1817.39    164.41 o 
  -6  10   1     1851.15     1914.17    220.25 o 
  -5  10   1     3844.46     3803.80    435.74 o 
  -4  10   1     3855.90     3363.16    146.53 o 
  -3  10   1     4263.65     4113.56    172.55 o 
  -2  10   1     1063.31     1063.83     50.56 o 
  -1  10   1      369.86      414.34     70.13 o 
   0  10   1      551.34      538.07     42.18 o 
   1  10   1     4522.14     4270.65    195.95 o 
   2  10   1     1779.46     1816.59     65.20 o 
   3  10   1    12467.69    12109.22    433.19 o 
   4  10   1     3979.42     3642.07    261.72 o 
   5  10   1     5348.98     5225.89    522.35 o 
   6  10   1     1486.61     1433.22    106.70 o 
   7  10   1     1953.09     1773.81    112.76 o 
   8  10   1      332.59      310.22     75.98 o 
   9  10   1      152.27       99.79     65.05 o 
  -9  11   1        0.30      -56.70     58.50 o 
  -8  11   1      368.51      420.89     84.09 o 
  -7  11   1      601.68      483.04     76.84 o 
  -6  11   1     1110.04     1313.36    192.64 o 
  -5  11   1       69.16       36.05     38.13 o 
  -4  11   1     4118.98     4029.20    105.32 o 
  -3  11   1     2107.31     2099.02    111.55 o 
  -2  11   1      526.82      410.95     38.55 o 
  -1  11   1      674.10      640.70     46.82 o 
   0  11   1     3453.93     3059.21     83.64 o 
   1  11   1       13.01       28.32     27.30 o 
   2  11   1      174.16      150.74     30.74 o 
   3  11   1     1824.61     1990.43    148.96 o 
   4  11   1      330.52      360.51     51.06 o 
   5  11   1      194.79      141.90     46.59 o 
   6  11   1     1498.37     1549.12    147.22 o 
   7  11   1      225.56      233.87     68.30 o 
   8  11   1      509.42      439.73    114.13 o 
   9  11   1       26.64      -74.31     69.88 o 
  -9  12   1       71.58       48.02     66.07 o 
  -8  12   1      446.79      572.72     89.11 o 
  -7  12   1        3.69      -14.25     57.05 o 
  -6  12   1      355.92      426.74     87.13 o 
  -5  12   1      333.65      274.39     52.65 o 
  -4  12   1     6193.24     5919.23    334.84 o 
  -3  12   1       18.26        8.50     30.39 o 
  -2  12   1      608.85      652.07     48.00 o 
  -1  12   1      283.36      334.11     41.71 o 
   0  12   1     6554.85     5989.75    198.92 o 
   1  12   1      121.87       90.08     34.87 o 
   2  12   1     1253.13     1317.37     63.81 o 
   3  12   1     1108.87     1055.99     61.07 o 
   4  12   1     9971.85     9427.10    262.30 o 
   5  12   1      112.00      119.39     45.93 o 
   6  12   1     1507.48     1547.98    193.84 o 
   7  12   1       16.75        4.88     55.32 o 
   8  12   1      834.94      840.48    141.32 o 
   9  12   1       65.51      109.43     66.02 o 
  -9  13   1      255.09      397.23    164.11 o 
  -8  13   1      183.16      212.06     82.52 o 
  -7  13   1      881.48      984.94    107.78 o 
  -6  13   1      278.30      195.71     51.96 o 
  -5  13   1      739.67      636.88     67.76 o 
  -4  13   1        2.00       -5.16     40.90 o 
  -3  13   1       22.24      -12.36     32.18 o 
  -2  13   1     1383.46     1214.15     63.34 o 
  -1  13   1        0.73       22.24     36.29 o 
   0  13   1       30.18      112.06     39.02 o 
   1  13   1        7.30       34.26     35.25 o 
   2  13   1        8.22      -52.76     35.18 o 
   3  13   1      497.95      376.31     50.35 o 
   4  13   1        7.96      -63.05     42.04 o 
   5  13   1       39.75       -6.00     45.21 o 
   6  13   1      268.09      276.62     66.67 o 
   7  13   1      387.45      502.91     91.80 o 
   8  13   1       55.17        7.16     69.38 o 
   9  13   1      168.59      262.34     90.53 o 
  -8  14   1      250.41      264.83     77.33 o 
  -7  14   1      115.70      129.57     60.30 o 
  -6  14   1       10.11      -57.89     45.96 o 
  -5  14   1      297.93      335.27     60.40 o 
  -4  14   1     1818.61     1904.52    101.51 o 
  -3  14   1     4788.19     5011.92    314.21 o 
  -2  14   1      528.92      415.79     48.62 o 
  -1  14   1    10909.94    12394.62    721.30 o 
   0  14   1     2346.59     2375.63    127.72 o 
   1  14   1    15682.49    18156.27   1017.30 o 
   2  14   1       45.30       29.42     43.21 o 
   3  14   1    10141.59    10360.66    546.59 o 
   4  14   1      919.16      885.43     64.66 o 
   5  14   1     4567.83     5285.22    453.01 o 
   6  14   1        2.54       38.38     63.75 o 
   7  14   1     2070.97     2394.95    296.71 o 
   8  14   1       89.92      209.69     95.65 o 
  -8  15   1        7.91       59.37     71.22 o 
  -7  15   1      736.83      610.45    141.53 o 
  -6  15   1       30.32       36.75     50.04 o 
  -5  15   1        0.38      -13.09     43.08 o 
  -4  15   1        0.38       -2.75     48.11 o 
  -3  15   1        7.09      -13.57     46.56 o 
  -2  15   1        0.26      -14.60     39.30 o 
  -1  15   1      958.82     1160.16     81.62 o 
   0  15   1       17.07       58.23     44.14 o 
   1  15   1       68.60      197.85     53.06 o 
   2  15   1      159.20      139.89     45.49 o 
   3  15   1       25.11        3.55     44.09 o 
   4  15   1        2.34       -6.06     40.43 o 
   5  15   1        9.35       72.27     50.71 o 
   6  15   1       44.46      108.82     69.76 o 
   7  15   1      899.99      956.83    210.80 o 
   8  15   1        2.91       27.25     77.69 o 
  -7  16   1       57.58       27.02     66.71 o 
  -6  16   1     1265.81     1235.13    236.15 o 
  -5  16   1      111.09      124.44     59.50 o 
  -4  16   1     3714.86     3479.94    140.71 o 
  -3  16   1      392.54      533.10    148.29 o 
  -2  16   1     2740.13     3257.86    379.10 o 
  -1  16   1      595.18      603.94     63.30 o 
   0  16   1     6099.67     6714.01    249.72 o 
   1  16   1       12.42        9.49     47.04 o 
   2  16   1     5073.44     5634.22    290.05 o 
   3  16   1        9.65       40.10     45.40 o 
   4  16   1     5204.57     5453.24    171.71 o 
   5  16   1       28.03       83.65     55.69 o 
   6  16   1     1721.89     1898.00    116.04 o 
   7  16   1       46.60      137.81     63.38 o 
  -7  17   1        7.06       85.07     80.76 o 
  -6  17   1      269.45      319.49     90.30 o 
  -5  17   1       81.26      186.60     85.52 o 
  -4  17   1      889.27      932.72     87.94 o 
  -3  17   1        0.00      -13.67     56.39 o 
  -2  17   1      701.02      784.56     83.39 o 
  -1  17   1       92.89       31.68     54.40 o 
   0  17   1      242.26      285.73     52.97 o 
   1  17   1      244.50      138.71     48.88 o 
   2  17   1      411.82      492.20     59.88 o 
   3  17   1        0.20       -0.92     53.70 o 
   4  17   1      281.13      269.33     73.78 o 
   5  17   1        0.62       11.98     57.45 o 
   6  17   1      183.35      147.98     62.13 o 
   7  17   1       24.24      117.41     62.78 o 
  -6  18   1      199.66      342.72     93.29 o 
  -5  18   1      325.42      285.27     89.40 o 
  -4  18   1     1276.10     1205.76    120.87 o 
  -3  18   1      558.06      631.47     95.19 o 
  -2  18   1       11.54       31.46     54.40 o 
  -1  18   1      819.22      714.62     91.95 o 
   0  18   1       77.88       36.57     45.08 o 
   1  18   1     1335.20     1258.57     80.46 o 
   2  18   1       78.15       62.11     51.10 o 
   3  18   1      856.50     1002.16     90.12 o 
   4  18   1      455.77      389.95     66.90 o 
   5  18   1      926.03     1057.17     96.29 o 
   6  18   1        8.98        8.42     62.50 o 
  -5  19   1       47.52       38.39     94.73 o 
  -4  19   1       30.96       20.20     81.32 o 
  -3  19   1      598.42      680.42    106.07 o 
  -2  19   1      163.95      103.36     77.75 o 
  -1  19   1       58.36       49.61     56.71 o 
   0  19   1        0.31      -50.77     58.66 o 
   1  19   1      158.52      145.77     54.77 o 
   2  19   1       92.83       68.23     52.81 o 
   3  19   1      202.69      258.72     69.08 o 
   4  19   1        2.49      -27.29     58.21 o 
   5  19   1       40.18        7.64     57.41 o 
  -5  20   1      354.79      436.14    164.72 o 
  -4  20   1       49.73      200.75    102.84 o 
  -3  20   1      422.11      463.86    114.43 o 
  -2  20   1      293.12      282.30     98.26 o 
  -1  20   1      894.36      876.73    104.89 o 
   0  20   1      441.44      525.81     82.24 o 
   1  20   1      477.96      532.48     99.92 o 
   2  20   1      267.42      232.82     71.24 o 
   3  20   1      276.22      330.10     78.71 o 
   4  20   1       59.39      119.30     65.37 o 
  -3  21   1       58.71       65.67    164.00 o 
  -2  21   1        0.14       68.31     90.95 o 
  -1  21   1      193.08      221.72     93.77 o 
   0  21   1       58.88       92.16    109.20 o 
   1  21   1      105.62      259.04    130.14 o 
   2  21   1       30.49        6.29     87.70 o 
   3  21   1       84.77       58.06     70.33 o 
  -2  22   1      478.92      685.58    120.40 o 
  -1  22   1        0.34      173.24    140.19 o 
   0  22   1     1657.41     1940.75    232.56 o 
   1  22   1       13.80      104.89    139.58 o 
 -10   0   2      292.94      407.03    147.99 o 
  -8   0   2     1231.12     1454.69    176.73 o 
  -6   0   2      413.98      269.10     81.28 o 
  -4   0   2     6221.00     6045.76    210.19 o 
  -2   0   2    12747.31    14108.63    230.30 o 
   0   0   2    50725.77    55035.68   1465.10 o 
   2   0   2    14304.25    15955.84    840.44 o 
   4   0   2    56382.80    57996.13    521.35 o 
   6   0   2    10410.89    12299.46    393.08 o 
   8   0   2     6726.22     5939.03    276.28 o 
  10   0   2     2401.56     2184.80    200.75 o 
 -11   1   2      198.15      167.36     67.71 o 
 -10   1   2      593.49      628.72    158.46 o 
  -9   1   2        6.65       -0.21     63.70 o 
  -8   1   2     1185.18     1207.04    145.63 o 
  -7   1   2     1666.04     1573.81    102.50 o 
  -6   1   2     1228.72     1196.70     99.55 o 
  -5   1   2     1161.61     1227.07     79.40 o 
  -4   1   2     9318.51     9700.65    364.24 o 
  -3   1   2      974.39      703.71    147.79 o 
  -2   1   2     2347.83     2555.62     79.61 o 
  -1   1   2      377.07      585.12     45.95 o 
   0   1   2     4397.95     4671.71    197.49 o 
   1   1   2      947.66      875.26     19.30 o 
   2   1   2       35.26       39.97     13.42 o 
   3   1   2     4057.03     4051.29     78.47 o 
   4   1   2        3.61       31.84     27.77 o 
   5   1   2      350.31      387.80     45.06 o 
   6   1   2     1448.35     1484.08     79.67 o 
   7   1   2       96.02      178.52     64.48 o 
   8   1   2      648.17      847.90    101.15 o 
   9   1   2       10.68      -15.00     77.08 o 
  10   1   2      216.94      236.08     64.91 o 
  11   1   2      298.39      322.77     77.79 o 
 -11   2   2        5.46      -35.88     66.71 o 
 -10   2   2       18.19      -12.60     47.63 o 
  -9   2   2     1525.90     1234.07    288.91 o 
  -8   2   2      225.08      207.21     69.22 o 
  -7   2   2     2016.50     2239.50    237.18 o 
  -6   2   2      101.85       69.70     33.54 o 
  -5   2   2     3163.77     3005.91     88.59 o 
  -4   2   2       35.18       42.35     21.88 o 
  -3   2   2    18364.80    19988.64    863.72 o 
  -2   2   2      307.72      324.36     21.40 o 
  -1   2   2    65339.25    62108.44   2932.17 o 
   0   2   2     2298.64     2245.64     63.16 o 
   1   2   2   130077.55   119777.54   1163.99 o 
   2   2   2     4462.69     4408.02     90.96 o 
   3   2   2    14651.49    15269.86    678.28 o 
   4   2   2      380.72      391.36     41.61 o 
   5   2   2     3217.48     3411.86     61.62 o 
   6   2   2      663.13      726.09     61.05 o 
   7   2   2     9299.08     9267.08    304.23 o 
   8   2   2      191.49      196.22     66.88 o 
   9   2   2     1031.37      891.25    101.28 o 
  10   2   2       43.30      118.25     63.22 o 
 -11   3   2      463.35      443.94     86.65 o 
 -10   3   2       68.04        3.23     63.17 o 
  -9   3   2       22.43      -11.93     60.35 o 
  -8   3   2       44.38      -27.24     46.79 o 
  -7   3   2     2584.28     2247.67    453.22 o 
  -6   3   2      326.79      253.76     45.64 o 
  -5   3   2      250.07      226.46     32.05 o 
  -4   3   2     6292.34     6800.65    265.61 o 
  -3   3   2    29594.86    31930.81   1186.11 o 
  -2   3   2     1770.73     1876.14    105.47 o 
  -1   3   2    19625.96    19398.52    871.33 o 
   0   3   2      159.02      147.52     12.25 o 
   1   3   2     4186.56     4351.73     80.94 o 
   2   3   2     1089.52     1055.72     40.98 o 
   3   3   2     2863.76     3138.34     80.79 o 
   4   3   2       28.33       26.98     27.53 o 
   5   3   2     1288.78     1053.00     79.30 o 
   6   3   2       52.53       28.82     37.05 o 
   7   3   2      387.24      360.73     60.84 o 
   8   3   2        3.27      -86.49     57.66 o 
   9   3   2        7.74      -78.55     57.75 o 
  10   3   2       26.68       11.20    100.68 o 
 -11   4   2       13.01      -41.46     65.55 o 
 -10   4   2       34.57        5.30     65.99 o 
  -9   4   2      182.41       88.75     59.31 o 
  -8   4   2      420.74      334.91     97.29 o 
  -7   4   2     1006.37      934.08    216.35 o 
  -6   4   2     2906.28     2884.91     90.18 o 
  -5   4   2     2467.01     2550.54    126.70 o 
  -4   4   2     4570.25     4834.72    129.32 o 
  -3   4   2     1793.60     2211.50    102.69 o 
  -2   4   2     1759.58     1830.59     82.21 o 
  -1   4   2      157.25      218.48     25.57 o 
   0   4   2      153.86      176.16     24.25 o 
   1   4   2     4896.83     5000.97    230.53 o 
   2   4   2     2179.87     2393.06    113.96 o 
   3   4   2     4634.35     4611.36    405.42 o 
   4   4   2    16739.00    16608.88    506.20 o 
   5   4   2      640.85      538.04     52.94 o 
   6   4   2     4230.92     4622.88    136.41 o 
   7   4   2     1318.47     1457.48     90.37 o 
   8   4   2      952.95      974.33     83.37 o 
   9   4   2       10.89      -32.75     51.89 o 
  10   4   2      766.67      785.04    103.63 o 
 -10   5   2      306.87      233.35     86.00 o 
  -9   5   2      208.35      197.40     58.47 o 
  -8   5   2       20.05      -13.86     47.33 o 
  -7   5   2     1777.23     1489.00    105.97 o 
  -6   5   2      301.77      288.49     39.76 o 
  -5   5   2      802.91      807.19     43.47 o 
  -4   5   2     9059.75     9183.40    409.74 o 
  -3   5   2     1399.79     1434.24     43.92 o 
  -2   5   2      685.06      575.83     33.12 o 
  -1   5   2     2779.62     2651.26     73.02 o 
   0   5   2     9619.46     9505.55    342.70 o 
   1   5   2      706.17      729.41     36.17 o 
   2   5   2        8.78       -2.01     18.56 o 
   3   5   2      526.84      404.13     35.86 o 
   4   5   2        4.43        7.12     25.83 o 
   5   5   2      711.81      844.76     59.94 o 
   6   5   2      340.38      326.81     47.29 o 
   7   5   2      820.80      836.95     72.56 o 
   8   5   2      166.04      142.89     50.06 o 
   9   5   2       22.96      -71.40     56.92 o 
  10   5   2      266.85      283.55     94.21 o 
 -10   6   2       43.06       68.66     64.60 o 
  -9   6   2      539.46      489.52     84.28 o 
  -8   6   2     1216.13     1380.59    207.93 o 
  -7   6   2        9.52       -0.97     54.47 o 
  -6   6   2     3789.73     3574.95    129.68 o 
  -5   6   2        5.25      -30.20     23.10 o 
  -4   6   2    14846.03    15371.35    444.65 o 
  -3   6   2     5325.72     5493.35    129.00 o 
  -2   6   2    25355.44    26425.62    567.60 o 
  -1   6   2     3664.92     3413.57    122.92 o 
   0   6   2    43876.65    42498.05    600.57 o 
   1   6   2     8841.70     8615.81    432.56 o 
   2   6   2    10920.67    10774.36    410.80 o 
   3   6   2     2845.42     2734.72    151.77 o 
   4   6   2    12295.87    12248.68    717.17 o 
   5   6   2     2214.80     2104.45     86.95 o 
   6   6   2     2046.87     1816.34     91.51 o 
   7   6   2     3741.34     3865.43    245.71 o 
   8   6   2     1030.84      978.30     82.88 o 
   9   6   2      867.66      856.34     81.97 o 
  10   6   2      332.86      355.75     87.19 o 
 -10   7   2        8.02      -56.75     55.82 o 
  -9   7   2        9.47       -0.05     59.32 o 
  -8   7   2      156.44      126.47     62.26 o 
  -7   7   2     3481.21     3016.37    303.48 o 
  -6   7   2      337.84      253.88     44.78 o 
  -5   7   2        1.85       -4.32     25.86 o 
  -4   7   2       90.16       67.87     25.10 o 
  -3   7   2     2704.84     2447.79    102.48 o 
  -2   7   2     2373.38     2478.51    107.39 o 
  -1   7   2       80.44      107.31     21.54 o 
   0   7   2      277.68      272.67     43.55 o 
   1   7   2    12604.80    12131.94    158.93 o 
   2   7   2      610.90      636.17     43.05 o 
   3   7   2     1831.03     1799.07     99.65 o 
   4   7   2       52.39       44.53     29.73 o 
   5   7   2      331.20      283.82     47.45 o 
   6   7   2      459.07      341.04     71.87 o 
   7   7   2     2042.26     2324.97    269.57 o 
   8   7   2       50.01       78.93     49.67 o 
   9   7   2       45.19       42.20     47.42 o 
  10   7   2        1.60       48.34     76.95 o 
 -10   8   2        4.08       -7.70     64.28 o 
  -9   8   2      829.61      845.96    101.79 o 
  -8   8   2      753.18      879.88     99.63 o 
  -7   8   2      225.54      223.16     66.22 o 
  -6   8   2     3515.01     3455.23    114.45 o 
  -5   8   2     1657.14     1597.33    126.00 o 
  -4   8   2     7494.21     7760.72    546.59 o 
  -3   8   2    14267.66    13526.29    591.48 o 
  -2   8   2    10113.33    10438.16    475.96 o 
  -1   8   2    18732.17    17932.05   1010.99 o 
   0   8   2    20043.76    20292.30   1237.69 o 
   1   8   2    19612.01    19739.50    599.47 o 
   2   8   2     9119.25    10311.54    300.29 o 
   3   8   2     9957.74    10058.33    846.40 o 
   4   8   2     5222.69     4654.12    288.45 o 
   5   8   2     1869.17     1657.72    196.53 o 
   6   8   2     1328.90     1210.22     92.65 o 
   7   8   2     2954.25     3189.62    298.52 o 
   8   8   2      724.72      638.18     74.66 o 
   9   8   2      452.85      476.45     76.74 o 
  10   8   2      309.48      298.37     87.95 o 
 -10   9   2      159.52      135.78     75.51 o 
  -9   9   2       77.37       11.62     59.81 o 
  -8   9   2       11.29      -29.02     60.11 o 
  -7   9   2     1212.37     1129.14    206.39 o 
  -6   9   2       21.13       70.13     50.14 o 
  -5   9   2        7.49       -7.89     26.73 o 
  -4   9   2     4249.26     3851.31    305.36 o 
  -3   9   2       14.81       51.56     24.46 o 
  -2   9   2     2940.01     2995.44    139.48 o 
  -1   9   2     1628.06     1865.86     99.96 o 
   0   9   2     7157.95     7813.83    423.77 o 
   1   9   2       69.64       15.85     24.48 o 
   2   9   2       82.03       72.25     30.37 o 
   3   9   2      561.62      558.25     54.68 o 
   4   9   2      350.29      271.26     42.99 o 
   5   9   2      224.85      140.58     58.29 o 
   6   9   2       50.40       32.05     36.51 o 
   7   9   2      892.23      950.93     95.71 o 
   8   9   2        4.17       10.83     51.75 o 
   9   9   2       39.62        7.78     58.92 o 
  10   9   2      252.92      352.05     90.02 o 
 -10  10   2        1.03       -1.22     64.36 o 
  -9  10   2       37.72       91.80     61.39 o 
  -8  10   2     1444.07     1266.17    184.53 o 
  -7  10   2      228.01      297.42     65.02 o 
  -6  10   2     1395.75     1292.25     99.88 o 
  -5  10   2      763.38      583.94    123.36 o 
  -4  10   2     6539.75     6477.95    610.28 o 
  -3  10   2     2006.39     1991.25    129.29 o 
  -2  10   2     2254.56     2279.29     69.08 o 
  -1  10   2     2385.87     2354.68    219.75 o 
   0  10   2    15552.46    16678.70    620.33 o 
   1  10   2     4563.56     4602.63    245.86 o 
   2  10   2     2438.10     2469.55    127.45 o 
   3  10   2     1484.89     1531.84     74.55 o 
   4  10   2     8595.92     7911.91    425.87 o 
   5  10   2     1822.38     1628.31    182.10 o 
   6  10   2      748.32      619.61     61.02 o 
   7  10   2      722.54      690.13    100.50 o 
   8  10   2      982.17      841.21     79.85 o 
   9  10   2      156.79      135.73     74.35 o 
  -9  11   2       25.64        5.57     65.15 o 
  -8  11   2       65.37       -4.35     59.61 o 
  -7  11   2      624.82      409.74    131.98 o 
  -6  11   2      103.56       35.75     46.81 o 
  -5  11   2       91.70       53.67     48.07 o 
  -4  11   2     2150.16     2048.77    114.57 o 
  -3  11   2     3738.16     3747.59    179.34 o 
  -2  11   2      215.63      185.63     31.16 o 
  -1  11   2      833.60      786.55     47.50 o 
   0  11   2       62.32      120.89     29.64 o 
   1  11   2      540.44      513.02     42.22 o 
   2  11   2     1870.58     1606.07     71.58 o 
   3  11   2      277.62      195.46     41.55 o 
   4  11   2      637.98      527.11     53.91 o 
   5  11   2      415.57      351.96     50.86 o 
   6  11   2      216.72      116.45     44.91 o 
   7  11   2       80.50       68.76     48.85 o 
   8  11   2        2.80       -7.79     66.57 o 
   9  11   2       26.09      -35.61     67.03 o 
  -9  12   2      503.80      323.90    136.50 o 
  -8  12   2       36.76       48.33     58.29 o 
  -7  12   2      563.11      453.80     76.24 o 
  -6  12   2        0.33      -28.44     43.40 o 
  -5  12   2      781.54      723.02     67.98 o 
  -4  12   2      342.73      394.43     51.85 o 
  -3  12   2     1401.24     1338.41     62.94 o 
  -2  12   2     1764.80     1804.49    103.05 o 
  -1  12   2     3733.61     3480.48     92.69 o 
   0  12   2      155.99      153.06     35.79 o 
   1  12   2     6057.92     6250.51    172.40 o 
   2  12   2      288.66      246.38     38.42 o 
   3  12   2     3672.36     3559.04    277.36 o 
   4  12   2     1842.23     1698.62     90.16 o 
   5  12   2     1175.38      992.32    105.84 o 
   6  12   2        6.73       11.05     46.94 o 
   7  12   2     2155.87     2206.00    328.71 o 
   8  12   2        0.74       42.12     72.25 o 
   9  12   2      347.25      404.28    132.19 o 
  -9  13   2       27.15        9.65    117.00 o 
  -8  13   2      388.49      243.03    111.25 o 
  -7  13   2      795.14      756.96     76.01 o 
  -6  13   2      667.67      588.87     68.23 o 
  -5  13   2      123.43       70.28     41.62 o 
  -4  13   2      602.02      518.94     61.42 o 
  -3  13   2      821.74      715.79     66.73 o 
  -2  13   2       71.83       46.15     33.16 o 
  -1  13   2      677.46      643.19     51.31 o 
   0  13   2     1021.50     1049.95     60.74 o 
   1  13   2      439.51      482.75     55.28 o 
   2  13   2      358.11      343.10     44.37 o 
   3  13   2     3664.24     3697.29    194.26 o 
   4  13   2       47.78      -11.19     65.97 o 
   5  13   2       12.64      -34.11     39.67 o 
   6  13   2      147.70      103.23     49.72 o 
   7  13   2      409.93      402.01     86.18 o 
   8  13   2      155.05      224.76     87.08 o 
  -8  14   2      496.05      367.84     94.93 o 
  -7  14   2       92.65      -24.38     62.47 o 
  -6  14   2      146.22       97.53     50.63 o 
  -5  14   2       73.56       28.97     47.45 o 
  -4  14   2      892.43      943.48     77.80 o 
  -3  14   2        8.32       12.12     42.09 o 
  -2  14   2     2134.99     2260.43    147.07 o 
  -1  14   2     1478.62     1715.68    105.91 o 
   0  14   2     7638.20     8503.91    172.31 o 
   1  14   2     1130.38     1249.29     72.11 o 
   2  14   2     4275.95     4098.85    187.57 o 
   3  14   2      680.03      614.74     64.97 o 
   4  14   2     3723.26     3211.44    157.69 o 
   5  14   2        0.57      -25.30     42.28 o 
   6  14   2     1940.57     1777.90    165.95 o 
   7  14   2      271.71      390.90     93.20 o 
   8  14   2     1447.75     1612.35    145.79 o 
  -8  15   2      251.28      217.67     78.58 o 
  -7  15   2       15.10        5.11     70.24 o 
  -6  15   2       71.01      -10.14     60.30 o 
  -5  15   2      108.11       86.42     68.35 o 
  -4  15   2       61.68       52.76     49.51 o 
  -3  15   2       20.81      -55.68     39.82 o 
  -2  15   2       99.83      196.71     58.21 o 
  -1  15   2        2.21        8.65     42.54 o 
   0  15   2      139.98      255.31     51.92 o 
   1  15   2      228.09      214.91     47.46 o 
   2  15   2       93.39       72.18     42.36 o 
   3  15   2        4.81       56.20     44.09 o 
   4  15   2      185.91      205.90     48.97 o 
   5  15   2       18.24       25.21     45.58 o 
   6  15   2      603.82      574.12     88.34 o 
   7  15   2       60.43      172.13     77.35 o 
   8  15   2       93.84      163.67     90.11 o 
  -7  16   2      479.04      515.09     94.44 o 
  -6  16   2        0.18       61.84     73.41 o 
  -5  16   2     1548.45     1474.12    134.81 o 
  -4  16   2      615.78      581.81     99.13 o 
  -3  16   2     2663.74     2864.29    176.61 o 
  -2  16   2      265.42      315.75     64.46 o 
  -1  16   2     2208.09     2324.71    112.03 o 
   0  16   2     1922.52     2290.67    213.17 o 
   1  16   2     3859.08     3959.31    205.02 o 
   2  16   2        0.58      -20.22     42.05 o 
   3  16   2     4618.74     5062.89    476.37 o 
   4  16   2       48.59       42.04     44.30 o 
   5  16   2     2886.62     3196.81    139.51 o 
   6  16   2      177.53      321.07     90.05 o 
   7  16   2     1099.23     1230.78    230.61 o 
  -7  17   2      187.06      134.28     97.40 o 
  -6  17   2       53.96       -9.29     78.88 o 
  -5  17   2       76.75       91.75     79.72 o 
  -4  17   2      213.28      272.83    118.54 o 
  -3  17   2     1293.63     1289.81    128.15 o 
  -2  17   2        0.85      -33.81     44.11 o 
  -1  17   2       54.58       76.80     48.15 o 
   0  17   2       79.99      100.22     45.14 o 
   1  17   2       33.89       53.49     45.38 o 
   2  17   2       70.56       42.43     44.83 o 
   3  17   2      358.42      348.14     56.20 o 
   4  17   2       22.25       36.86     56.68 o 
   5  17   2        9.35      -14.92     53.68 o 
   6  17   2        3.68      -24.46     59.40 o 
   7  17   2      140.72      204.61     66.05 o 
  -6  18   2      102.58       81.66     85.52 o 
  -5  18   2      495.31      486.42    101.00 o 
  -4  18   2      379.03      449.16     99.48 o 
  -3  18   2      284.52      375.21     89.64 o 
  -2  18   2      228.92      179.92     71.25 o 
  -1  18   2      249.23      246.71     80.02 o 
   0  18   2      278.14      312.11     65.37 o 
   1  18   2       91.80      135.43     70.87 o 
   2  18   2      413.34      386.25     58.43 o 
   3  18   2      452.47      403.02     68.21 o 
   4  18   2      819.34      933.90     88.32 o 
   5  18   2       34.82       60.52     55.92 o 
   6  18   2      542.25      550.49     79.20 o 
  -5  19   2       27.12       -7.90     74.48 o 
  -4  19   2      196.48      289.76     90.68 o 
  -3  19   2      188.07      302.18     96.83 o 
  -2  19   2        1.55      -65.94     71.91 o 
  -1  19   2       67.93       62.50     69.95 o 
   0  19   2      147.13      125.75     75.11 o 
   1  19   2       19.14        9.54     56.05 o 
   2  19   2        0.03      -58.52     48.38 o 
   3  19   2      181.83      257.25     64.96 o 
   4  19   2        4.20       -6.80     59.18 o 
   5  19   2        6.85      -54.43     60.25 o 
  -5  20   2        2.68        7.84     80.36 o 
  -4  20   2     1212.35     1508.91    152.62 o 
  -3  20   2      116.02       95.97     85.28 o 
  -2  20   2      523.66      512.53    108.58 o 
  -1  20   2      444.89      567.50     96.30 o 
   0  20   2     2000.77     2430.36    227.94 o 
   1  20   2      538.48      495.23     87.47 o 
   2  20   2      206.14       82.52    100.58 o 
   3  20   2       19.28       88.36     66.75 o 
   4  20   2      673.03      746.65     85.61 o 
  -3  21   2       31.09       34.55     85.06 o 
  -2  21   2       39.98      125.37     94.72 o 
  -1  21   2       17.14      208.72    101.80 o 
   0  21   2       14.64      144.75     93.41 o 
   1  21   2      338.81      260.07    118.85 o 
   2  21   2        1.30       51.73    108.17 o 
   3  21   2       15.04       71.84    132.19 o 
  -1  22   2     1439.65     1570.00    155.65 o 
   0  22   2        9.28      169.75    137.73 o 
   1  22   2      901.40     1053.40    170.57 o 
 -11   0   3      400.38      437.41    149.22 o 
  -9   0   3     3759.04     4051.86    284.90 o 
  -7   0   3      963.70     1221.92    144.71 o 
  -5   0   3    12095.30    12856.13    345.66 o 
  -3   0   3    20804.64    24762.30    383.02 o 
  -1   0   3     4589.03     4845.74    260.71 o 
   1   0   3     3623.82     3216.71     54.23 o 
   3   0   3    23509.87    22879.43    750.13 o 
   5   0   3      981.66     1117.03    119.87 o 
   7   0   3     9997.45     8885.76    327.60 o 
   9   0   3      970.28      886.93    139.37 o 
 -11   1   3       90.17        6.42     63.72 o 
 -10   1   3      144.81      183.54     75.82 o 
  -9   1   3        2.81      -42.01     70.60 o 
  -8   1   3      113.42      164.34     70.61 o 
  -7   1   3     3276.12     4009.65    126.50 o 
  -6   1   3      410.06      534.75     57.10 o 
  -5   1   3      464.58      328.61     54.57 o 
  -4   1   3     2227.98     2750.29    101.21 o 
  -3   1   3     1059.10     1185.48     48.40 o 
  -2   1   3       57.52      131.61     28.59 o 
  -1   1   3    11101.30    11996.26    444.45 o 
   0   1   3       29.21       35.41     11.09 o 
   1   1   3    30088.63    33584.52    657.98 o 
   2   1   3    13262.06    14380.36    401.75 o 
   3   1   3     2043.97     2047.87     58.52 o 
   4   1   3     3560.72     3623.14     98.21 o 
   5   1   3       35.75      -10.31     27.15 o 
   6   1   3      153.09      190.19     48.00 o 
   7   1   3     2901.49     3078.66    164.19 o 
   8   1   3      185.40      124.18     78.00 o 
   9   1   3        0.99      -24.64     54.01 o 
  10   1   3       16.34       68.42     65.48 o 
 -11   2   3       24.99      -59.65     56.10 o 
 -10   2   3      129.78       48.51     57.07 o 
  -9   2   3       68.29      -11.56     70.26 o 
  -8   2   3     2942.35     2810.39    174.68 o 
  -7   2   3      541.66      555.79     59.23 o 
  -6   2   3     5626.44     6286.81    259.26 o 
  -5   2   3       27.86       27.13     29.42 o 
  -4   2   3     4921.71     5355.29    155.11 o 
  -3   2   3     6343.34     6794.75    172.47 o 
  -2   2   3      585.33      724.79     27.86 o 
  -1   2   3    18924.63    18389.59    557.97 o 
   0   2   3     8232.73     7842.74    216.89 o 
   1   2   3     1182.62     1386.69     35.86 o 
   2   2   3     4319.08     3969.67     94.86 o 
   3   2   3        7.56        8.28     21.39 o 
   4   2   3    32805.41    35608.48   1266.93 o 
   5   2   3      643.05      611.34     54.41 o 
   6   2   3     7634.18     8095.93    181.25 o 
   7   2   3       30.81       39.62     46.30 o 
   8   2   3     1908.15     2239.64    146.76 o 
   9   2   3       14.32      -44.63     62.78 o 
  10   2   3      565.25      445.03     75.07 o 
 -11   3   3        6.40      -95.86     63.90 o 
 -10   3   3      239.37      125.72     59.63 o 
  -9   3   3        8.09      -73.29     48.86 o 
  -8   3   3      128.63      101.24     53.62 o 
  -7   3   3       32.87       43.42     52.96 o 
  -6   3   3      308.55      349.48     44.07 o 
  -5   3   3      392.12      360.50     40.96 o 
  -4   3   3     2520.79     2744.34     95.45 o 
  -3   3   3     4435.20     4769.13    204.77 o 
  -2   3   3      530.70      548.54     32.74 o 
  -1   3   3       72.62       92.74     15.85 o 
   0   3   3     1643.94     1780.01     38.05 o 
   1   3   3      429.89      558.54     24.74 o 
   2   3   3     2217.23     2244.36     93.82 o 
   3   3   3     1120.98     1066.53     62.90 o 
   4   3   3        5.54      -27.36     29.82 o 
   5   3   3      164.24      129.65     37.34 o 
   6   3   3       29.40        6.30     32.68 o 
   7   3   3        9.83      -18.39     47.86 o 
   8   3   3      179.83       74.57     47.37 o 
   9   3   3        0.41      -67.70     55.01 o 
  10   3   3      108.44       42.33     71.25 o 
 -10   4   3       19.46      -15.54     54.94 o 
  -9   4   3     1102.54      936.24     97.73 o 
  -8   4   3      362.84      258.75     68.97 o 
  -7   4   3     1046.03      933.02    113.51 o 
  -6   4   3     1539.46     1446.77     68.75 o 
  -5   4   3     3556.45     3418.49     94.62 o 
  -4   4   3     4264.18     4277.69     97.40 o 
  -3   4   3     3518.35     3706.69    124.90 o 
  -2   4   3      110.92      148.11     17.33 o 
  -1   4   3      304.67      275.31     17.79 o 
   0   4   3     1117.22     1189.20     32.45 o 
   1   4   3     2149.96     2065.86     57.45 o 
   2   4   3      832.75      755.46     39.22 o 
   3   4   3     7279.13     7426.16    657.64 o 
   4   4   3     8411.55     9018.30    164.53 o 
   5   4   3      194.15      296.80    133.29 o 
   6   4   3      270.81      327.17     51.86 o 
   7   4   3     3681.39     4273.73    246.50 o 
   8   4   3       41.36      -32.11     59.67 o 
   9   4   3      139.61       39.22     64.17 o 
  10   4   3       15.32      -25.84     71.11 o 
 -10   5   3       45.57        4.56     55.77 o 
  -9   5   3        2.51       43.62     56.07 o 
  -8   5   3      197.00      205.80     61.52 o 
  -7   5   3      613.87      531.43     71.31 o 
  -6   5   3       11.12        2.04     30.49 o 
  -5   5   3     1119.53      827.98     51.88 o 
  -4   5   3      352.58      400.61     37.11 o 
  -3   5   3     1621.38     1978.05     91.83 o 
  -2   5   3      580.44      589.19     24.85 o 
  -1   5   3     6893.46     7017.17     97.43 o 
   0   5   3     2265.14     2274.88     49.57 o 
   1   5   3      380.13      355.56     29.42 o 
   2   5   3      571.64      463.53     34.98 o 
   3   5   3        1.58      -10.77     20.88 o 
   4   5   3      186.01      129.20     35.45 o 
   5   5   3      226.63      121.49     36.67 o 
   6   5   3        0.39      -38.36     32.48 o 
   7   5   3      381.63      353.07     61.49 o 
   8   5   3       65.00       -4.66     57.80 o 
   9   5   3       13.33      -48.87     38.86 o 
  10   5   3        0.45      -62.15     65.13 o 
 -10   6   3      219.24       92.86     68.86 o 
  -9   6   3      686.49      602.38     88.40 o 
  -8   6   3      827.99      743.24     90.38 o 
  -7   6   3      713.14      617.12     74.38 o 
  -6   6   3      702.98      830.29     58.78 o 
  -5   6   3     3972.57     3925.89    288.36 o 
  -4   6   3      836.40      724.94     39.44 o 
  -3   6   3    20952.99    21876.80    386.53 o 
  -2   6   3     5015.10     4660.55    219.72 o 
  -1   6   3    34966.39    34702.36    261.06 o 
   0   6   3    14253.98    13033.86    146.59 o 
   1   6   3    22743.55    23621.28    816.14 o 
   2   6   3     3263.68     3396.85     86.19 o 
   3   6   3    14795.43    13970.46    543.55 o 
   4   6   3     1200.59     1304.25     72.66 o 
   5   6   3     3127.92     2832.67    182.43 o 
   6   6   3      394.64      412.42     53.64 o 
   7   6   3     4723.50     4833.06    425.11 o 
   8   6   3      577.36      671.43     76.82 o 
   9   6   3      176.70      134.43     54.17 o 
  10   6   3      432.70      587.97     98.05 o 
 -10   7   3      206.43      199.68     92.98 o 
  -9   7   3        0.84      -22.44     59.10 o 
  -8   7   3      607.07      565.89     82.21 o 
  -7   7   3       70.92       74.28    105.30 o 
  -6   7   3        1.82      -27.19     35.10 o 
  -5   7   3        0.64       -1.19     25.96 o 
  -4   7   3     1131.20     1053.27     65.74 o 
  -3   7   3      698.29      605.90     35.69 o 
  -2   7   3     2321.75     2289.40     49.01 o 
  -1   7   3      656.87      689.92     38.69 o 
   0   7   3     6917.96     6613.71    175.18 o 
   1   7   3       27.98       40.55     25.02 o 
   2   7   3      666.29      735.43     47.14 o 
   3   7   3       89.30      118.37     30.00 o 
   4   7   3      254.00      243.46     40.67 o 
   5   7   3       18.18       25.02     33.57 o 
   6   7   3        3.67      -36.82     36.83 o 
   7   7   3        1.21       11.48     40.62 o 
   8   7   3      164.70      177.87     50.26 o 
   9   7   3       24.61       65.11     56.31 o 
  10   7   3       58.31       90.58     77.64 o 
 -10   8   3      147.27      110.58     73.04 o 
  -9   8   3      272.72      268.83     75.80 o 
  -8   8   3     1966.14     2027.90    187.20 o 
  -7   8   3      291.68      215.29     63.89 o 
  -6   8   3     2905.86     2690.62    233.79 o 
  -5   8   3     3319.37     3195.17    188.55 o 
  -4   8   3     6299.60     6359.32    164.86 o 
  -3   8   3     7234.72     7170.62    269.55 o 
  -2   8   3     3858.83     3807.71    130.97 o 
  -1   8   3    10252.68    10829.37    371.97 o 
   0   8   3    25935.04    26355.55    217.28 o 
   1   8   3     6752.09     6605.99    537.10 o 
   2   8   3     7844.41     7402.79    137.69 o 
   3   8   3     9710.75     9095.42    831.20 o 
   4   8   3     6573.65     5849.81    308.30 o 
   5   8   3     1891.86     1724.37    131.40 o 
   6   8   3      640.27      576.05     68.09 o 
   7   8   3     1647.85     1897.41    155.98 o 
   8   8   3     1376.31     1305.18    125.96 o 
   9   8   3      145.58      104.84     54.52 o 
  10   8   3      461.21      488.17     81.42 o 
 -10   9   3      125.89       29.56    101.81 o 
  -9   9   3       17.97       -6.05     62.60 o 
  -8   9   3      689.91      702.47     91.53 o 
  -7   9   3      229.75      303.00     67.93 o 
  -6   9   3      299.88      201.14     58.98 o 
  -5   9   3      309.07      273.84     37.35 o 
  -4   9   3      144.48       94.25     25.37 o 
  -3   9   3     1910.02     1701.65     67.48 o 
  -2   9   3        0.35        2.12     20.83 o 
  -1   9   3     3165.31     3491.30    164.19 o 
   0   9   3     1466.37     1538.07     68.15 o 
   1   9   3      687.22      606.06     44.80 o 
   2   9   3      285.57      295.84     39.75 o 
   3   9   3      421.55      445.66     46.35 o 
   4   9   3      182.94      201.23     39.55 o 
   5   9   3       43.46       29.79     35.52 o 
   6   9   3      937.61      814.08     69.36 o 
   7   9   3      541.80      499.63     65.62 o 
   8   9   3      149.95      140.67     52.52 o 
   9   9   3        1.22      -47.57     49.07 o 
  -9  10   3      489.49      380.14    121.10 o 
  -8  10   3      209.79      138.07     70.02 o 
  -7  10   3      505.27      522.90     89.60 o 
  -6  10   3      984.67      783.77     79.56 o 
  -5  10   3     3387.80     3809.04    171.27 o 
  -4  10   3     1324.19     1335.38     69.36 o 
  -3  10   3     2369.19     2576.02    186.74 o 
  -2  10   3     1329.53     1344.12     52.40 o 
  -1  10   3      826.67      850.41     71.32 o 
   0  10   3       41.80       99.34     29.39 o 
   1  10   3      150.89      117.58     28.83 o 
   2  10   3     2444.44     2238.72    160.37 o 
   3  10   3     8159.84     8435.88    526.25 o 
   4  10   3     2609.89     2430.55    310.37 o 
   5  10   3     2921.32     2357.41    202.28 o 
   6  10   3      982.87      747.32     68.25 o 
   7  10   3     3251.08     3236.24    154.84 o 
   8  10   3       20.17       34.44     45.17 o 
   9  10   3       21.85      -33.98     49.61 o 
  -9  11   3       12.66       28.53     93.60 o 
  -8  11   3        0.59       -0.82     93.80 o 
  -7  11   3      789.91      700.40    194.38 o 
  -6  11   3       49.81       67.60     44.61 o 
  -5  11   3      251.12      166.58     55.95 o 
  -4  11   3      693.66      584.34     58.40 o 
  -3  11   3     5068.29     4999.96    160.01 o 
  -2  11   3      128.25       83.51     26.90 o 
  -1  11   3      347.27      303.35     39.07 o 
   0  11   3        0.13       27.29     25.34 o 
   1  11   3        1.88       -9.66     27.34 o 
   2  11   3      153.83       87.39     36.48 o 
   3  11   3     1538.79     1278.67     89.77 o 
   4  11   3        2.23      -23.15     37.34 o 
   5  11   3        9.99        0.70     36.49 o 
   6  11   3       20.33      -46.50     39.83 o 
   7  11   3      274.89      308.93     58.06 o 
   8  11   3       14.56      -68.61     48.94 o 
   9  11   3       17.61     -104.72     69.81 o 
  -9  12   3        1.61      127.88    123.36 o 
  -8  12   3      977.39      962.71    184.12 o 
  -7  12   3       33.42       57.94     61.60 o 
  -6  12   3      742.55      820.43     74.64 o 
  -5  12   3      386.25      331.76     55.47 o 
  -4  12   3     3546.48     3731.15    132.74 o 
  -3  12   3       27.33       45.12     40.82 o 
  -2  12   3      980.22      884.69     51.56 o 
  -1  12   3      350.27      296.84     36.80 o 
   0  12   3     3809.93     4021.92    136.22 o 
   1  12   3      591.24      480.36     43.69 o 
   2  12   3     1131.09     1008.04     67.98 o 
   3  12   3      190.16      181.45     45.87 o 
   4  12   3     5147.37     4593.40    493.45 o 
   5  12   3       84.87       23.83     41.78 o 
   6  12   3     1011.47      924.70    165.99 o 
   7  12   3        0.96       20.73     48.58 o 
   8  12   3      717.27      762.17    106.82 o 
   9  12   3       79.93       50.80     73.73 o 
  -9  13   3      109.71       48.41     74.48 o 
  -8  13   3      344.21      328.69     81.21 o 
  -7  13   3      135.11       57.05     64.61 o 
  -6  13   3      347.86      222.72     95.65 o 
  -5  13   3       16.57      -31.02     45.92 o 
  -4  13   3     1076.54      983.06     74.09 o 
  -3  13   3       85.78      109.90     46.52 o 
  -2  13   3      167.77      120.81     46.54 o 
  -1  13   3       93.45       81.16     32.36 o 
   0  13   3       70.08       86.40     37.18 o 
   1  13   3     1875.82     1979.02     78.54 o 
   2  13   3      310.49      191.05     43.63 o 
   3  13   3      295.04      228.82     47.62 o 
   4  13   3        0.64      -28.55     42.58 o 
   5  13   3      149.09      125.66     47.51 o 
   6  13   3      571.97      524.62    114.70 o 
   7  13   3      213.32      287.45     87.69 o 
   8  13   3       84.12      291.25     92.27 o 
  -8  14   3       95.00      -31.33     60.93 o 
  -7  14   3      387.02      381.55     95.34 o 
  -6  14   3       11.03      -77.05     60.01 o 
  -5  14   3     1055.06      861.03    205.47 o 
  -4  14   3     1361.12     1300.44    117.83 o 
  -3  14   3     2285.27     2634.45    173.91 o 
  -2  14   3      776.70      695.92     84.54 o 
  -1  14   3     2538.37     2911.88    101.44 o 
   0  14   3     3212.82     3502.70    115.55 o 
   1  14   3     1462.74     1603.07     97.82 o 
   2  14   3        0.54      -51.05     34.03 o 
   3  14   3     2413.82     2484.76    167.42 o 
   4  14   3      542.33      426.71     65.65 o 
   5  14   3      826.86      740.27     74.93 o 
   6  14   3        4.52       45.01     51.91 o 
   7  14   3     1284.41     1257.58    139.99 o 
   8  14   3      138.00      165.97     90.83 o 
  -8  15   3        2.02      -60.86     63.10 o 
  -7  15   3     1089.95      895.86    165.54 o 
  -6  15   3        0.10      -70.91     58.83 o 
  -5  15   3       61.73        9.05     68.58 o 
  -4  15   3      122.25      158.15     70.70 o 
  -3  15   3      135.64       21.19     66.01 o 
  -2  15   3      155.94       79.67     54.46 o 
  -1  15   3      341.83      347.59     61.39 o 
   0  15   3      321.89      428.58     62.69 o 
   1  15   3      607.15      605.77    103.93 o 
   2  15   3      568.73      484.99     52.35 o 
   3  15   3       39.70       41.88     39.64 o 
   4  15   3      194.96      166.92     51.71 o 
   5  15   3      143.85      109.15     52.27 o 
   6  15   3      106.72      185.95     79.00 o 
   7  15   3      739.53      794.29    111.54 o 
   8  15   3        1.89       94.22     81.73 o 
  -7  16   3        5.50       27.53     75.11 o 
  -6  16   3     1012.32     1041.83    119.91 o 
  -5  16   3      437.32      485.55     97.50 o 
  -4  16   3     1270.74     1339.31    154.05 o 
  -3  16   3      989.64      896.52    114.43 o 
  -2  16   3     1000.76      886.89    152.61 o 
  -1  16   3     1195.33     1163.43    293.22 o 
   0  16   3     1631.60     1889.08    181.12 o 
   1  16   3      131.12      158.33     48.33 o 
   2  16   3     2064.31     2058.35    127.99 o 
   3  16   3      290.94      316.42     50.36 o 
   4  16   3     2117.01     2021.64     93.73 o 
   5  16   3        0.62       59.73     50.33 o 
   6  16   3     1164.56     1370.80    128.62 o 
   7  16   3       33.50       63.80     83.78 o 
  -7  17   3       27.00      -26.19     76.66 o 
  -6  17   3       24.80       10.34     73.22 o 
  -5  17   3       24.03       49.03     76.71 o 
  -4  17   3      630.36      733.86    110.15 o 
  -3  17   3       21.39        6.93     69.60 o 
  -2  17   3      242.47      127.42     75.64 o 
  -1  17   3      188.40       84.92     74.95 o 
   0  17   3       95.70       94.83     60.05 o 
   1  17   3        2.19        7.50     44.65 o 
   2  17   3      303.71      249.99     51.23 o 
   3  17   3       31.75       18.25     43.35 o 
   4  17   3        1.96      -20.41     41.52 o 
   5  17   3        4.51      -41.23     52.50 o 
   6  17   3       36.49       29.09     56.72 o 
  -6  18   3       56.49       86.90     83.45 o 
  -5  18   3      522.51      412.65    101.94 o 
  -4  18   3      586.95      682.86    107.41 o 
  -3  18   3      427.57      400.16     86.78 o 
  -2  18   3       19.12       -5.69     65.78 o 
  -1  18   3      495.98      475.15     86.35 o 
   0  18   3      870.28     1047.28    117.00 o 
   1  18   3      442.17      373.22    115.15 o 
   2  18   3      123.30      117.99     49.28 o 
   3  18   3      384.77      290.71     53.45 o 
   4  18   3      811.30      741.80     81.64 o 
   5  18   3      112.74       42.13     55.25 o 
   6  18   3       64.22       20.41     57.07 o 
  -5  19   3        1.98      -28.95     88.56 o 
  -4  19   3       11.70      -43.44     75.80 o 
  -3  19   3       84.91        4.09     84.15 o 
  -2  19   3        4.07      -10.44     61.06 o 
  -1  19   3      115.56      119.50     75.25 o 
   0  19   3       29.42      -81.76     74.52 o 
   1  19   3       70.33       -9.47     65.58 o 
   2  19   3      306.57      284.73     90.00 o 
   3  19   3       79.20      108.55     74.33 o 
   4  19   3        8.24       24.28     71.48 o 
   5  19   3       13.68      -15.76     58.42 o 
  -4  20   3        0.63      -19.96     85.12 o 
  -3  20   3      514.42      624.55    121.92 o 
  -2  20   3      162.26      197.98     77.97 o 
  -1  20   3     1665.74     2096.57    161.99 o 
   0  20   3       62.57      109.20     82.16 o 
   1  20   3      852.51      885.24    116.56 o 
   2  20   3       81.04       47.63     79.22 o 
   3  20   3     1017.07     1327.63    196.43 o 
   4  20   3        3.29       48.01     71.17 o 
  -3  21   3       74.41      193.57     97.80 o 
  -2  21   3       78.31      117.53     86.77 o 
  -1  21   3       41.16      215.25    159.80 o 
   0  21   3       83.37      186.12     98.53 o 
   1  21   3      121.43      147.09     90.99 o 
   2  21   3       62.15       15.60     92.98 o 
   3  21   3       27.00       39.20    135.47 o 
  -1  22   3        7.37       93.54     88.15 o 
   0  22   3     1598.42     2084.14    173.92 o 
   1  22   3      141.38      308.10    146.97 o 
 -10   0   4     1114.11     1199.34    190.89 o 
  -8   0   4     8189.97    10206.62    406.01 o 
  -6   0   4     8583.92     8273.05    300.91 o 
  -4   0   4    20203.96    20400.71    387.12 o 
  -2   0   4    31076.92    32263.95   2140.05 o 
   0   0   4   106586.69   112258.81   2235.71 o 
   2   0   4      678.40      754.51     33.91 o 
   4   0   4     1173.99     1152.37     76.61 o 
   6   0   4      510.46      302.94     60.87 o 
   8   0   4     3050.66     3928.49    248.78 o 
  10   0   4      473.06      599.98    131.16 o 
 -11   1   4       85.68       53.65     58.07 o 
 -10   1   4      515.91      676.78    113.96 o 
  -9   1   4       29.74       42.43     77.35 o 
  -8   1   4     1059.30     1297.76    212.65 o 
  -7   1   4      677.20      560.08     58.66 o 
  -6   1   4       87.51       82.41     39.23 o 
  -5   1   4       69.35       77.29     33.24 o 
  -4   1   4      311.89      332.77     38.18 o 
  -3   1   4     8581.86     8852.37    327.12 o 
  -2   1   4     1347.28     1551.98     59.30 o 
  -1   1   4      321.25      416.62     19.19 o 
   0   1   4    22459.14    22676.50    278.09 o 
   1   1   4      747.83      641.42     20.76 o 
   2   1   4     1508.44     1383.62     31.39 o 
   3   1   4        1.62      -26.09     18.26 o 
   4   1   4      990.75      878.25     48.15 o 
   5   1   4      711.57      641.14     47.04 o 
   6   1   4       49.45      143.34     44.45 o 
   7   1   4      434.15      437.80     60.54 o 
   8   1   4      306.84      339.89    100.17 o 
   9   1   4       18.92       79.32     52.61 o 
  10   1   4      102.67      103.72     60.45 o 
 -11   2   4      220.91      238.43    139.06 o 
 -10   2   4        3.60      -35.25     54.91 o 
  -9   2   4     2730.60     3262.78    179.27 o 
  -8   2   4       90.45      127.42     64.89 o 
  -7   2   4     4897.96     5024.88    177.38 o 
  -6   2   4      363.04      351.77     48.15 o 
  -5   2   4    18125.54    18568.04    420.45 o 
  -4   2   4      183.90      207.67     33.02 o 
  -3   2   4    16770.67    17533.76    160.39 o 
  -2   2   4        7.24       36.03     13.17 o 
  -1   2   4    10274.63    10615.35    674.27 o 
   0   2   4    10847.10    11155.46    258.39 o 
   1   2   4      640.77      697.13     22.06 o 
   2   2   4      318.57      309.17     17.00 o 
   3   2   4    11731.10    11703.19    399.78 o 
   4   2   4       60.83       11.87     27.81 o 
   5   2   4      655.83      721.07     55.41 o 
   6   2   4      235.49      326.47     48.78 o 
   7   2   4     4406.61     5185.96    162.24 o 
   8   2   4      324.94      204.15     52.97 o 
   9   2   4        1.64      -59.84     51.52 o 
  10   2   4       14.85       -2.45     58.65 o 
 -10   3   4        1.31      -29.59     49.15 o 
  -9   3   4        5.73        0.34     55.70 o 
  -8   3   4       37.19      -43.51     55.07 o 
  -7   3   4      934.01      921.99     70.55 o 
  -6   3   4      470.00      388.48     49.17 o 
  -5   3   4      347.90      263.05     41.17 o 
  -4   3   4     1415.89     1294.84     96.17 o 
  -3   3   4     7663.32     8738.27    227.68 o 
  -2   3   4       34.46       49.97     14.33 o 
  -1   3   4     3923.59     3591.12     82.80 o 
   0   3   4      218.98      251.63     21.69 o 
   1   3   4     3722.49     3564.29    169.42 o 
   2   3   4        5.92       19.69     11.25 o 
   3   3   4     1278.51     1232.73     37.35 o 
   4   3   4       45.54       43.18     26.49 o 
   5   3   4      709.44      699.48     56.57 o 
   6   3   4      112.67       25.15     36.97 o 
   7   3   4      170.62      127.83     50.15 o 
   8   3   4      117.80       73.40     54.64 o 
   9   3   4        1.02      -84.28     56.19 o 
  10   3   4        8.96      -38.87     55.90 o 
 -10   4   4      425.97      491.93     82.62 o 
  -9   4   4      252.91      245.89     68.73 o 
  -8   4   4     2562.69     2212.33    357.05 o 
  -7   4   4      631.22      606.85     55.25 o 
  -6   4   4     4281.54     4261.69    121.28 o 
  -5   4   4     2275.28     2123.26    155.20 o 
  -4   4   4     8056.35     8834.88    413.61 o 
  -3   4   4       10.63       66.40     64.32 o 
  -2   4   4     7435.02     6902.37    178.55 o 
  -1   4   4     1159.67     1276.38     51.07 o 
   0   4   4     3989.88     3737.58     56.82 o 
   1   4   4     4524.44     4622.90    172.93 o 
   2   4   4       24.77       -0.53     17.63 o 
   3   4   4    10011.43     9667.51    447.52 o 
   4   4   4     5722.52     5510.72    315.96 o 
   5   4   4     1149.88     1010.32     78.27 o 
   6   4   4      144.99      130.62     40.21 o 
   7   4   4     1214.59     1147.07     81.90 o 
   8   4   4      397.62      296.03     61.70 o 
   9   4   4        9.98      -27.80     41.07 o 
  10   4   4       52.64      -54.02     68.72 o 
 -10   5   4      339.77      304.38     94.73 o 
  -9   5   4       81.51       21.14     60.49 o 
  -8   5   4      177.32      115.86     56.61 o 
  -7   5   4        6.02       -1.09     47.93 o 
  -6   5   4      670.34      589.01     51.60 o 
  -5   5   4        0.01       15.39     27.98 o 
  -4   5   4     1977.40     2056.63     65.86 o 
  -3   5   4        5.72       23.66     19.00 o 
  -2   5   4     4043.19     4015.46     85.23 o 
  -1   5   4     2108.14     2114.61    106.96 o 
   0   5   4      965.76      951.48     33.27 o 
   1   5   4     2160.22     2271.91     89.17 o 
   2   5   4     6646.90     6212.72    431.91 o 
   3   5   4     1101.10     1169.20     57.54 o 
   4   5   4     1088.70     1124.15     75.00 o 
   5   5   4      328.35      340.97     45.65 o 
   6   5   4        9.60      -15.87     30.66 o 
   7   5   4      213.64      251.35     56.83 o 
   8   5   4      314.54      370.95     60.72 o 
   9   5   4        5.40      -13.82     43.55 o 
  10   5   4       76.39       17.35     77.56 o 
 -10   6   4      197.48      219.12     68.20 o 
  -9   6   4     1223.25     1262.01    111.67 o 
  -8   6   4      996.39      882.78     93.51 o 
  -7   6   4     1005.49      985.64     90.40 o 
  -6   6   4      799.09      632.64     53.58 o 
  -5   6   4     2382.94     2430.05    130.35 o 
  -4   6   4     4739.94     4274.42    149.91 o 
  -3   6   4     4475.04     5310.22    116.49 o 
  -2   6   4     9376.13     9461.72    193.73 o 
  -1   6   4     9822.83    10024.25    111.55 o 
   0   6   4    15163.38    16248.24    434.66 o 
   1   6   4     3327.93     3186.96     76.94 o 
   2   6   4     8851.78     9030.86    336.98 o 
   3   6   4     1956.67     1889.70     72.19 o 
   4   6   4    14232.97    13212.72    592.72 o 
   5   6   4       48.23       53.88     39.21 o 
   6   6   4     1715.04     1413.46    117.62 o 
   7   6   4     1425.41     1369.02    111.29 o 
   8   6   4      921.24      999.44    109.30 o 
   9   6   4       61.36      -12.70     50.62 o 
  10   6   4      108.24        4.17     81.80 o 
 -10   7   4       27.75       31.82    105.09 o 
  -9   7   4      380.09      423.63     78.73 o 
  -8   7   4        1.43      -45.60     52.10 o 
  -7   7   4     1028.02      992.22    139.27 o 
  -6   7   4        6.30       -7.03     34.00 o 
  -5   7   4     3003.96     3008.66    137.95 o 
  -4   7   4       35.29       36.21     25.94 o 
  -3   7   4      158.86      169.23     22.77 o 
  -2   7   4        3.38        7.52     14.44 o 
  -1   7   4     3052.18     3076.58     80.98 o 
   0   7   4      399.77      418.87     31.37 o 
   1   7   4       25.31        6.26     25.81 o 
   2   7   4       11.22      -35.72     25.14 o 
   3   7   4        4.26      -12.42     24.44 o 
   4   7   4       68.74       60.60     34.36 o 
   5   7   4      836.63      723.20     61.18 o 
   6   7   4      176.01      125.77     42.92 o 
   7   7   4      402.54      505.51     65.87 o 
   8   7   4       14.54       47.09     46.25 o 
   9   7   4        6.44      -40.04     50.00 o 
  10   7   4       24.10      -26.71     57.61 o 
 -10   8   4      119.78       89.29    100.37 o 
  -9   8   4     1183.52     1034.72    166.67 o 
  -8   8   4      567.28      546.28     95.75 o 
  -7   8   4     1067.31      881.37     85.74 o 
  -6   8   4      815.85      808.56     67.58 o 
  -5   8   4     5111.85     5085.81    126.85 o 
  -4   8   4     2961.70     2850.20     76.21 o 
  -3   8   4    10809.64    10945.35    388.21 o 
  -2   8   4     3749.25     3846.77     90.23 o 
  -1   8   4    28550.00    29396.87    820.04 o 
   0   8   4     9411.89    10583.02    710.89 o 
   1   8   4    12156.72    11606.10    658.75 o 
   2   8   4     5217.51     5163.49    404.11 o 
   3   8   4     6912.96     7450.21    687.69 o 
   4   8   4     8470.88     8391.76    805.65 o 
   5   8   4      287.20      228.02     47.29 o 
   6   8   4     1196.32     1037.85     74.97 o 
   7   8   4     2236.06     2371.31    381.32 o 
   8   8   4      486.51      370.56     81.80 o 
   9   8   4      107.41       51.95     55.06 o 
  10   8   4       31.83      -22.92     54.76 o 
 -10   9   4      161.82      260.68    129.31 o 
  -9   9   4       47.36       -7.80     79.44 o 
  -8   9   4      147.99       47.00    102.63 o 
  -7   9   4      847.57      783.87    170.57 o 
  -6   9   4        7.05      -13.24     43.64 o 
  -5   9   4       20.42        0.67     30.25 o 
  -4   9   4      746.25      676.01     47.65 o 
  -3   9   4      505.23      463.13     29.42 o 
  -2   9   4     2592.89     2526.85     56.80 o 
  -1   9   4        0.01       32.37     24.48 o 
   0   9   4     1260.69     1307.66     65.87 o 
   1   9   4     1642.24     1817.18    117.27 o 
   2   9   4     4529.62     4121.19    278.49 o 
   3   9   4        1.61       14.54     31.41 o 
   4   9   4      113.94      173.97     63.84 o 
   5   9   4      562.35      504.40     58.99 o 
   6   9   4       69.38       33.93     44.31 o 
   7   9   4      740.55      808.87     84.99 o 
   8   9   4       44.70       63.87     46.43 o 
   9   9   4       28.72      -37.40     55.90 o 
  -9  10   4      185.07      100.58    117.82 o 
  -8  10   4     1686.42     1307.10    176.73 o 
  -7  10   4     1110.63     1069.47    111.42 o 
  -6  10   4     1403.49     1249.81    157.68 o 
  -5  10   4     1133.19     1165.79     64.71 o 
  -4  10   4     5621.50     5816.60    322.10 o 
  -3  10   4      320.88      336.31     38.82 o 
  -2  10   4     1231.40     1280.03     74.48 o 
  -1  10   4      990.15      902.63     46.09 o 
   0  10   4     4460.03     4936.43    166.68 o 
   1  10   4     2888.68     2821.46    163.46 o 
   2  10   4      435.28      430.63     46.46 o 
   3  10   4     2305.66     2151.77     89.91 o 
   4  10   4     5141.92     5208.19    673.29 o 
   5  10   4      187.11       77.14     42.78 o 
   6  10   4      128.47      210.55     51.98 o 
   7  10   4      222.62      174.06     51.18 o 
   8  10   4      531.60      428.87     64.75 o 
   9  10   4       22.81       14.35     53.31 o 
  -9  11   4       83.83       44.92     65.48 o 
  -8  11   4        6.52       40.39     66.77 o 
  -7  11   4      399.83      271.78     90.31 o 
  -6  11   4       18.83      -47.87     67.43 o 
  -5  11   4       49.11       46.38     36.80 o 
  -4  11   4     2681.97     2814.17    209.11 o 
  -3  11   4      454.54      419.35     78.04 o 
  -2  11   4      251.70      189.19     31.32 o 
  -1  11   4      162.89      123.87     31.47 o 
   0  11   4      744.90      777.59     46.72 o 
   1  11   4      328.56      326.76     45.77 o 
   2  11   4     2037.10     1892.66    185.29 o 
   3  11   4      832.22      754.43     77.48 o 
   4  11   4        9.40      -35.64     35.75 o 
   5  11   4      194.23      131.82     42.45 o 
   6  11   4      204.03      127.27     49.34 o 
   7  11   4       50.35       57.38     47.74 o 
   8  11   4       20.47      -52.92     48.92 o 
   9  11   4        3.01      -83.24     55.50 o 
  -9  12   4      885.69      867.07    114.87 o 
  -8  12   4       96.46      129.25     66.75 o 
  -7  12   4     2084.29     1673.82    322.26 o 
  -6  12   4      100.64       56.20     61.45 o 
  -5  12   4     4878.39     4656.57    557.59 o 
  -4  12   4      352.43      400.51     79.83 o 
  -3  12   4     1898.26     2018.11    128.83 o 
  -2  12   4      784.50      820.36    126.40 o 
  -1  12   4     4647.19     4907.24    104.20 o 
   0  12   4        8.66       68.70     51.24 o 
   1  12   4     1403.17     1355.66    101.06 o 
   2  12   4       46.03       18.94     37.91 o 
   3  12   4     1940.42     1806.45     88.40 o 
   4  12   4      562.93      398.23     54.64 o 
   5  12   4        4.43      -43.80     40.08 o 
   6  12   4        0.11      -38.25     50.06 o 
   7  12   4      992.89     1037.37    143.64 o 
   8  12   4        6.85       28.68     53.21 o 
  -8  13   4      106.70       33.28     63.23 o 
  -7  13   4      637.57      601.53     91.58 o 
  -6  13   4       22.38      -52.13     81.49 o 
  -5  13   4       16.92       62.21     69.68 o 
  -4  13   4      279.00      230.86     99.24 o 
  -3  13   4     2541.08     2647.10    151.09 o 
  -2  13   4       40.95       -4.14     45.18 o 
  -1  13   4      268.86      343.80     53.42 o 
   0  13   4      108.72      117.58     36.64 o 
   1  13   4      660.21      551.49     47.98 o 
   2  13   4      166.41      127.07     37.62 o 
   3  13   4     1120.17     1118.76     89.09 o 
   4  13   4       79.17       25.75     41.13 o 
   5  13   4      342.02      259.45     50.20 o 
   6  13   4        3.26        1.26     47.53 o 
   7  13   4      350.40      439.47     68.47 o 
   8  13   4       87.84      145.21     87.23 o 
  -8  14   4     1189.51     1068.92    181.45 o 
  -7  14   4        0.04      -52.62     66.55 o 
  -6  14   4     1454.67     1119.61    209.88 o 
  -5  14   4       77.56       50.60     64.01 o 
  -4  14   4     3640.64     3777.43    384.45 o 
  -3  14   4        5.42       47.47     72.43 o 
  -2  14   4     5808.12     5744.23    392.05 o 
  -1  14   4     1100.83     1289.75     83.14 o 
   0  14   4     6383.49     6809.63    259.05 o 
   1  14   4      658.54      714.62     76.70 o 
   2  14   4     1027.14      865.87     59.29 o 
   3  14   4      960.49      889.90     82.36 o 
   4  14   4      536.68      401.38     58.31 o 
   5  14   4       49.70      -36.71     42.79 o 
   6  14   4      161.48      123.59     50.44 o 
   7  14   4      140.86      116.52     58.23 o 
   8  14   4      589.14      588.19    110.90 o 
  -8  15   4      336.35      387.05    101.25 o 
  -7  15   4        0.84      -36.09     77.94 o 
  -6  15   4       16.30       49.00     74.85 o 
  -5  15   4      432.05      391.68     90.53 o 
  -4  15   4       58.86       33.94     74.29 o 
  -3  15   4      192.76      177.82     76.77 o 
  -2  15   4        2.14       68.62     66.38 o 
  -1  15   4        0.71      -17.39     59.81 o 
   0  15   4      616.48      611.48     93.31 o 
   1  15   4      277.82      284.97     48.38 o 
   2  15   4      113.88       76.01     40.88 o 
   3  15   4        5.84      -19.86     38.79 o 
   4  15   4       22.72       32.04     45.35 o 
   5  15   4      114.51       56.16     47.24 o 
   6  15   4      276.36      217.14     60.02 o 
   7  15   4       13.11       73.54     72.44 o 
  -7  16   4     1070.70      895.33    169.85 o 
  -6  16   4       60.28       68.58     68.79 o 
  -5  16   4     2669.25     2897.81    182.14 o 
  -4  16   4      140.99      124.26     78.64 o 
  -3  16   4     2251.59     2600.99    168.46 o 
  -2  16   4      402.54      419.34     88.06 o 
  -1  16   4     1355.40     1458.53    123.59 o 
   0  16   4     3626.59     4332.49    202.19 o 
   1  16   4      727.98      718.61    170.26 o 
   2  16   4      939.79      972.69     69.05 o 
   3  16   4     1997.17     1978.03     90.82 o 
   4  16   4      319.47      307.63     52.99 o 
   5  16   4      822.95      748.85     77.30 o 
   6  16   4        6.73       27.09     69.38 o 
   7  16   4      493.63      482.59     96.54 o 
  -7  17   4      128.52       82.75     89.22 o 
  -6  17   4        0.71       26.51     72.06 o 
  -5  17   4       28.99       42.98     72.07 o 
  -4  17   4       24.42       34.13    100.58 o 
  -3  17   4      679.87      754.35    114.06 o 
  -2  17   4      131.61       56.62     79.75 o 
  -1  17   4       72.27       10.28     63.07 o 
   0  17   4        0.02       -2.46     70.43 o 
   1  17   4       23.94      -80.51     60.51 o 
   2  17   4       84.86       48.87     51.64 o 
   3  17   4      257.88      215.56     56.09 o 
   4  17   4       14.25      -25.79     42.09 o 
   5  17   4        4.20       -7.24     44.33 o 
   6  17   4       35.70       63.36     72.71 o 
  -6  18   4      524.69      603.88    110.87 o 
  -5  18   4      216.27      107.42     84.40 o 
  -4  18   4      867.17      844.74    114.78 o 
  -3  18   4        2.59      -83.06     81.71 o 
  -2  18   4     1085.82      976.88    112.56 o 
  -1  18   4       61.51       53.44     82.16 o 
   0  18   4      894.58     1163.77    125.83 o 
   1  18   4       78.17       42.76     62.78 o 
   2  18   4      508.42      530.21    172.42 o 
   3  18   4     1315.74     1497.45    153.16 o 
   4  18   4      422.77      470.22     69.38 o 
   5  18   4      232.56      234.03     77.90 o 
   6  18   4       65.67       81.31     67.11 o 
  -5  19   4        0.27     -103.44     73.34 o 
  -4  19   4      138.09      136.87     92.12 o 
  -3  19   4      136.33       14.87     71.64 o 
  -2  19   4      144.42       88.21     82.44 o 
  -1  19   4       40.41       -2.80     79.45 o 
   0  19   4       15.54      -66.83     69.76 o 
   1  19   4       38.50       58.33     89.08 o 
   2  19   4      139.42      131.63     83.08 o 
   3  19   4      235.26      287.90     83.96 o 
   4  19   4       10.55       30.28     68.50 o 
   5  19   4        0.09      -43.60     70.93 o 
  -4  20   4      390.22      483.36    104.41 o 
  -3  20   4       90.76       91.49     76.63 o 
  -2  20   4      255.89      268.81     87.50 o 
  -1  20   4      245.98      283.93     82.48 o 
   0  20   4     1465.88     1833.63    174.16 o 
   1  20   4      104.58      108.07     85.05 o 
   2  20   4      295.29      213.85     79.16 o 
   3  20   4        5.79       76.77    128.08 o 
   4  20   4      570.68      665.25    149.64 o 
  -3  21   4       23.20      -34.51     91.36 o 
  -2  21   4       41.97       56.75     92.34 o 
  -1  21   4       72.80      188.82    102.90 o 
   0  21   4       95.66      187.27    102.22 o 
   1  21   4        6.66      -25.27     87.98 o 
   2  21   4       12.49      -54.62     74.49 o 
  -9   0   5     4214.73     5074.67    320.62 o 
  -7   0   5     2456.68     2462.84    126.95 o 
  -5   0   5    23749.89    27171.46    510.07 o 
  -3   0   5    43866.46    49353.31   2537.24 o 
  -1   0   5    94016.23    91062.70   2672.25 o 
   1   0   5    54013.48    52414.82    311.18 o 
   3   0   5    19330.54    17889.96    243.94 o 
   5   0   5     4302.47     4585.07    161.75 o 
   7   0   5     7280.60     7876.97    243.89 o 
   9   0   5       10.96       71.23     92.16 o 
 -10   1   5       86.08      116.83     82.55 o 
  -9   1   5      391.55      395.57     92.47 o 
  -8   1   5      163.42      175.66     72.33 o 
  -7   1   5     2984.22     3035.87    114.51 o 
  -6   1   5      362.47      385.52     53.44 o 
  -5   1   5     1094.68      938.30     77.13 o 
  -4   1   5     3660.49     4134.54    256.75 o 
  -3   1   5      656.87      683.41     30.68 o 
  -2   1   5        0.07        7.44     14.82 o 
  -1   1   5     7143.24     8019.67    332.60 o 
   0   1   5     6909.01     7326.48    189.07 o 
   1   1   5      967.27      871.74     26.75 o 
   2   1   5       52.98       40.20     13.18 o 
   3   1   5      104.57      108.91     18.46 o 
   4   1   5        5.22      -10.21     25.62 o 
   5   1   5     2720.47     2596.33    135.13 o 
   6   1   5     1022.46      937.76     61.48 o 
   7   1   5      767.06      687.80     75.05 o 
   8   1   5      412.19      396.02     64.85 o 
   9   1   5      254.29      243.50     66.91 o 
  10   1   5      101.17      148.44     76.65 o 
 -10   2   5      323.56      331.92     91.31 o 
  -9   2   5       63.42       74.31     64.55 o 
  -8   2   5     4483.09     4744.07    194.81 o 
  -7   2   5     1095.43     1033.52     75.92 o 
  -6   2   5    14075.22    14355.56   1088.37 o 
  -5   2   5      123.29      109.77     37.14 o 
  -4   2   5    28971.33    33786.75    593.49 o 
  -3   2   5        7.49        5.70     18.30 o 
  -2   2   5    43307.69    47841.18   1904.08 o 
  -1   2   5      529.18      533.28     19.34 o 
   0   2   5    37287.32    36389.06    469.42 o 
   1   2   5      682.44      684.29     24.26 o 
   2   2   5     7366.54     6909.04    193.52 o 
   3   2   5       37.76       64.27     17.35 o 
   4   2   5    24833.49    25990.63    599.63 o 
   5   2   5       28.90        8.14     33.11 o 
   6   2   5       18.01      -65.21     43.47 o 
   7   2   5      547.28      514.13     76.11 o 
   8   2   5      878.83      945.59     83.48 o 
   9   2   5        0.10      -26.47     47.75 o 
  10   2   5       36.54        6.68     52.45 o 
 -10   3   5      271.49      192.86     64.80 o 
  -9   3   5        0.32       -4.72     47.75 o 
  -8   3   5      477.85      371.77     76.17 o 
  -7   3   5       26.27       52.92     43.44 o 
  -6   3   5      397.27      378.85     48.50 o 
  -5   3   5      137.48       78.90     37.79 o 
  -4   3   5     3127.89     3377.61    179.66 o 
  -3   3   5     1472.68     1574.85     79.83 o 
  -2   3   5     5319.85     5803.53    207.01 o 
  -1   3   5     2642.49     3045.64     62.18 o 
   0   3   5       92.26      103.04     12.37 o 
   1   3   5     1026.85     1051.80     35.42 o 
   2   3   5     6672.11     7057.61    144.37 o 
   3   3   5      146.66      159.02     20.34 o 
   4   3   5       27.35      -12.94     33.80 o 
   5   3   5      347.77      281.23     44.02 o 
   6   3   5     1647.96     1606.42     87.81 o 
   7   3   5      152.26      134.83     50.32 o 
   8   3   5      539.92      545.65     91.13 o 
   9   3   5      109.80      -16.29     68.97 o 
  10   3   5      241.15      151.42     70.90 o 
 -10   4   5        6.68      -75.67     50.45 o 
  -9   4   5     1479.99     1160.52    104.84 o 
  -8   4   5      980.41      866.41     87.11 o 
  -7   4   5     3883.70     3834.60    249.62 o 
  -6   4   5     1415.83     1440.46    202.49 o 
  -5   4   5    12398.87    14847.26   1215.00 o 
  -4   4   5     1861.95     2169.55    149.72 o 
  -3   4   5     7477.33     7735.50     88.79 o 
  -2   4   5      999.60      902.88     31.51 o 
  -1   4   5     7632.28     7391.31    402.80 o 
   0   4   5      928.29      884.62     34.72 o 
   1   4   5    25397.73    24432.91    221.26 o 
   2   4   5       56.88        2.92     16.68 o 
   3   4   5     9666.62     9875.14    312.63 o 
   4   4   5     5527.19     5810.38    185.74 o 
   5   4   5     1379.19     1576.22    121.87 o 
   6   4   5      171.11      122.48     45.79 o 
   7   4   5     1558.55     1740.41    104.06 o 
   8   4   5      215.15      149.83     53.10 o 
   9   4   5       23.60      -22.98     43.84 o 
  10   4   5        0.35      -62.72     68.66 o 
 -10   5   5      101.36       58.83     76.46 o 
  -9   5   5      461.97      457.28     82.55 o 
  -8   5   5      125.54       88.77     59.13 o 
  -7   5   5     4720.17     4484.90    129.91 o 
  -6   5   5       93.95       50.07     35.22 o 
  -5   5   5      105.31      114.83     33.44 o 
  -4   5   5     1421.14     1444.40     69.36 o 
  -3   5   5     2906.73     2767.67    167.33 o 
  -2   5   5     1266.91     1221.68     37.77 o 
  -1   5   5     1937.42     1631.71    155.56 o 
   0   5   5      184.45      171.74     17.09 o 
   1   5   5     6686.18     6708.59    195.96 o 
   2   5   5      445.96      378.12     34.07 o 
   3   5   5     2243.39     2089.63     84.70 o 
   4   5   5      101.82       84.97     34.37 o 
   5   5   5     3866.42     4081.26    419.38 o 
   6   5   5      164.38      121.18     44.34 o 
   7   5   5      188.18      194.32     53.87 o 
   8   5   5       93.21      106.32     52.64 o 
   9   5   5      423.02      406.01     68.58 o 
  10   5   5        5.30      -82.49     62.82 o 
 -10   6   5      384.45      299.68    137.53 o 
  -9   6   5     1138.82     1010.10    161.64 o 
  -8   6   5      804.02      942.90     93.56 o 
  -7   6   5     1558.47     1439.84    102.77 o 
  -6   6   5     1015.80     1034.02     65.93 o 
  -5   6   5     7073.22     7330.79    215.57 o 
  -4   6   5     2581.96     2426.62    142.65 o 
  -3   6   5     2325.94     2266.12     82.03 o 
  -2   6   5    15942.28    17565.27    441.41 o 
  -1   6   5     2632.10     2494.05     67.44 o 
   0   6   5    16718.70    16159.22    579.81 o 
   1   6   5     9460.64     8571.22    262.73 o 
   2   6   5      862.26      815.16     48.72 o 
   3   6   5     9344.63     8665.30    593.53 o 
   4   6   5     3920.86     3640.96    261.94 o 
   5   6   5     2315.62     2133.34    284.64 o 
   6   6   5       92.33       57.37     40.78 o 
   7   6   5     2196.66     2518.64    189.67 o 
   8   6   5     1144.84     1440.08    124.77 o 
   9   6   5       54.01       34.52     51.53 o 
  10   6   5       74.45       71.40     58.60 o 
 -10   7   5      944.66     1163.63    193.97 o 
  -9   7   5        3.99       53.57     89.90 o 
  -8   7   5     2119.73     2102.03    129.96 o 
  -7   7   5       78.29      118.32     57.55 o 
  -6   7   5      120.23       85.86     34.72 o 
  -5   7   5       20.02      -11.88     29.77 o 
  -4   7   5        9.87       10.47     26.78 o 
  -3   7   5       66.78       35.43     25.89 o 
  -2   7   5     6102.12     6604.18    101.00 o 
  -1   7   5       81.08       67.03     16.91 o 
   0   7   5        5.82        7.62     21.93 o 
   1   7   5       66.03       30.81     25.39 o 
   2   7   5     5826.57     5583.06    197.24 o 
   3   7   5       71.58       20.49     26.41 o 
   4   7   5     1529.37     1597.57    107.41 o 
   5   7   5        6.13       20.98     37.07 o 
   6   7   5     2753.33     2245.96    121.10 o 
   7   7   5       21.87       28.90     43.98 o 
   8   7   5      568.03      697.39     82.76 o 
   9   7   5        0.54      -39.18     47.78 o 
 -10   8   5      176.22      172.62    137.94 o 
  -9   8   5      985.63      977.04    165.44 o 
  -8   8   5     1379.61     1338.30    183.30 o 
  -7   8   5     2140.28     2131.79    306.46 o 
  -6   8   5     1200.92     1108.62     63.01 o 
  -5   8   5     5542.01     5605.24    247.41 o 
  -4   8   5     5860.30     5647.31    198.55 o 
  -3   8   5     2729.83     2666.32    207.42 o 
  -2   8   5    19274.28    20245.87    454.24 o 
  -1   8   5     2266.71     2038.37     79.82 o 
   0   8   5    25585.53    32342.29   2555.35 o 
   1   8   5     5045.06     4819.46    218.12 o 
   2   8   5     4457.49     3910.33    223.06 o 
   3   8   5     6604.50     6612.36    252.71 o 
   4   8   5     7518.57     7212.73    217.19 o 
   5   8   5     1505.61     1560.71    114.25 o 
   6   8   5     1131.15      993.89    137.69 o 
   7   8   5      623.71      704.49     74.93 o 
   8   8   5     1788.54     1693.19    169.96 o 
   9   8   5        3.01      -34.81     52.28 o 
 -10   9   5       65.01       91.85     76.47 o 
  -9   9   5       39.52      119.85     80.92 o 
  -8   9   5      200.17      259.27     96.16 o 
  -7   9   5     1873.17     2021.32    141.17 o 
  -6   9   5        7.04      -56.81     42.57 o 
  -5   9   5      396.66      493.45     56.17 o 
  -4   9   5       11.90        4.09     30.72 o 
  -3   9   5     3524.13     3417.46    125.76 o 
  -2   9   5       11.01       33.49     19.14 o 
  -1   9   5      971.32      949.92     67.30 o 
   0   9   5     2214.30     2455.80    106.30 o 
   1   9   5     2701.84     2886.71    176.76 o 
   2   9   5       27.38       65.33     31.88 o 
   3   9   5     2238.80     1918.32    195.49 o 
   4   9   5       53.14       68.44     47.19 o 
   5   9   5     1281.10     1119.40     88.56 o 
   6   9   5      381.46      365.22     57.78 o 
   7   9   5      215.19      313.08     59.85 o 
   8   9   5       37.31       81.09     51.05 o 
   9   9   5      197.50      133.38     61.08 o 
  -9  10   5      899.27      818.76    143.99 o 
  -8  10   5      318.89      306.92     78.58 o 
  -7  10   5     1451.99     1418.20    121.39 o 
  -6  10   5     1245.33     1175.43     81.51 o 
  -5  10   5     9833.53    10414.88    763.75 o 
  -4  10   5     1018.37      854.54     69.65 o 
  -3  10   5     2621.05     2394.10     82.90 o 
  -2  10   5     1712.80     1752.69    112.79 o 
  -1  10   5     4964.42     5187.75    185.73 o 
   0  10   5     1093.59     1182.06     66.69 o 
   1  10   5     3608.51     3321.07    134.13 o 
   2  10   5      857.47      701.45     54.39 o 
   3  10   5     7466.56     7511.52    163.04 o 
   4  10   5     3069.57     2878.34    295.89 o 
   5  10   5      619.05      545.70     62.20 o 
   6  10   5      592.80      620.68     69.22 o 
   7  10   5      956.52      924.62     80.26 o 
   8  10   5      142.51      153.23     57.01 o 
   9  10   5        5.67       -3.13     51.09 o 
  -9  11   5       52.31       62.19     83.54 o 
  -8  11   5      382.14      443.15     90.20 o 
  -7  11   5      155.98      164.90     75.54 o 
  -6  11   5      241.71      263.74     98.63 o 
  -5  11   5       16.55       49.89     48.26 o 
  -4  11   5      610.41      616.86     66.02 o 
  -3  11   5     1744.32     1642.74    182.34 o 
  -2  11   5      757.12      638.04     77.68 o 
  -1  11   5       88.87      105.54     40.71 o 
   0  11   5      194.21      177.61     32.07 o 
   1  11   5      159.73      106.00     35.97 o 
   2  11   5     1545.82     1217.06     72.94 o 
   3  11   5       59.92       81.20     36.26 o 
   4  11   5      567.54      713.98     63.45 o 
   5  11   5      165.49       86.66     42.07 o 
   6  11   5     1062.13      920.69     78.92 o 
   7  11   5       36.54       21.61     50.11 o 
   8  11   5      227.34      138.19     59.68 o 
   9  11   5       41.89       -5.05     57.28 o 
  -9  12   5        0.14      -37.49     75.13 o 
  -8  12   5      722.20      844.71    111.31 o 
  -7  12   5        0.01        1.02     60.72 o 
  -6  12   5     1205.54     1417.72    196.95 o 
  -5  12   5      554.79      570.20     71.24 o 
  -4  12   5     5865.43     6689.73    367.66 o 
  -3  12   5        7.40      -13.33     50.10 o 
  -2  12   5     7089.22     8195.58    246.38 o 
  -1  12   5       57.39       83.19     50.03 o 
   0  12   5     7335.45     8241.34    163.69 o 
   1  12   5      243.90      215.26     37.09 o 
   2  12   5     1677.73     1488.64    234.62 o 
   3  12   5       87.91       75.70     42.55 o 
   4  12   5     5553.12     5465.60    459.69 o 
   5  12   5        9.99        4.82     37.21 o 
   6  12   5      463.45      464.22     92.58 o 
   7  12   5        7.43        2.19     60.27 o 
   8  12   5      306.16      188.31     62.35 o 
  -8  13   5      347.93      256.84     88.08 o 
  -7  13   5       65.16      109.01     76.77 o 
  -6  13   5      248.94      291.59     83.16 o 
  -5  13   5      158.62       38.32     74.30 o 
  -4  13   5      827.59      633.86    126.34 o 
  -3  13   5      223.67      195.98     94.93 o 
  -2  13   5      533.36      539.56    102.12 o 
  -1  13   5      165.04      211.53     75.23 o 
   0  13   5      354.81      406.23     55.60 o 
   1  13   5      203.27      205.83     39.65 o 
   2  13   5        0.18       -8.16     40.18 o 
   3  13   5        1.07       -7.01     41.03 o 
   4  13   5      337.23      262.72     62.36 o 
   5  13   5      538.15      523.83     64.53 o 
   6  13   5      600.05      543.20     84.60 o 
   7  13   5       78.09       30.52     56.92 o 
   8  13   5       74.60       74.28     63.57 o 
  -8  14   5       94.87      128.92     85.21 o 
  -7  14   5      684.64      755.97    112.78 o 
  -6  14   5        7.36       47.10     66.56 o 
  -5  14   5     3352.87     3814.41    353.05 o 
  -4  14   5      654.17      696.63    103.86 o 
  -3  14   5     7000.13     7061.90   1225.41 o 
  -2  14   5       40.26       75.58     69.25 o 
  -1  14   5    12120.36    14016.76    323.45 o 
   0  14   5       66.33       43.99     65.65 o 
   1  14   5     5169.08     5751.67    357.91 o 
   2  14   5       31.08       10.90     36.47 o 
   3  14   5     2115.52     1925.27    116.10 o 
   4  14   5      283.29      269.44     52.38 o 
   5  14   5      312.32      259.88     58.22 o 
   6  14   5       55.02       85.35     55.39 o 
   7  14   5      696.27      744.56    142.50 o 
   8  14   5       46.84       84.78     89.98 o 
  -7  15   5      461.15      332.08     89.54 o 
  -6  15   5       12.66      -15.88     70.92 o 
  -5  15   5        3.77      -57.09     63.03 o 
  -4  15   5       17.23      143.60     74.97 o 
  -3  15   5      350.48      298.64    178.06 o 
  -2  15   5      473.09      425.99     94.69 o 
  -1  15   5       15.43       78.42     76.37 o 
   0  15   5      152.82      196.16     75.83 o 
   1  15   5      408.87      397.79     83.54 o 
   2  15   5       16.55       19.93     43.53 o 
   3  15   5        0.51      -45.01     59.00 o 
   4  15   5      124.91      130.95     51.49 o 
   5  15   5       74.95       16.78     52.47 o 
   6  15   5        0.05       -0.86     54.63 o 
   7  15   5      237.48      351.63     71.91 o 
  -7  16   5       41.58      106.33     90.73 o 
  -6  16   5     2758.28     3144.40    196.61 o 
  -5  16   5       66.41       63.42     66.74 o 
  -4  16   5     3815.26     3846.50    681.88 o 
  -3  16   5      135.77      120.63     75.19 o 
  -2  16   5     3455.60     3325.16    248.67 o 
  -1  16   5     1187.15     1316.32    125.37 o 
   0  16   5     3283.60     3951.11    199.87 o 
   1  16   5       33.92      101.82     69.66 o 
   2  16   5     2225.24     2340.34    144.35 o 
   3  16   5      192.78      249.81     58.99 o 
   4  16   5     1713.96     1747.17    186.58 o 
   5  16   5       40.83       36.27     51.48 o 
   6  16   5      137.82      153.22     62.32 o 
   7  16   5      315.78      381.52     98.68 o 
  -6  17   5      134.48       75.14     83.70 o 
  -5  17   5        5.82        1.05     67.08 o 
  -4  17   5      575.45      621.20    110.33 o 
  -3  17   5        2.03       33.32     82.87 o 
  -2  17   5       29.21       10.91     65.02 o 
  -1  17   5       37.96       23.40     72.58 o 
   0  17   5       56.52       58.79    112.69 o 
   1  17   5       44.67       45.77     61.83 o 
   2  17   5      500.79      494.11     87.35 o 
   3  17   5        9.58       11.09     48.44 o 
   4  17   5        3.93       66.34     56.78 o 
   5  17   5        1.12      -51.85     65.38 o 
   6  17   5       92.93      -42.90    112.48 o 
  -6  18   5       90.17       80.82     85.50 o 
  -5  18   5      903.26      953.77    149.02 o 
  -4  18   5      247.61      350.17    100.72 o 
  -3  18   5      682.53      737.06    127.06 o 
  -2  18   5      180.70      182.54     79.52 o 
  -1  18   5     1398.11     1532.74    144.41 o 
   0  18   5        1.54      -21.65     80.49 o 
   1  18   5     1232.06     1238.12    185.56 o 
   2  18   5       82.91       81.07     70.87 o 
   3  18   5     1085.49     1309.67    243.34 o 
   4  18   5      694.94      654.97     77.01 o 
   5  18   5      342.13      356.07     66.95 o 
  -5  19   5       18.53        6.79     93.25 o 
  -4  19   5      229.47      182.51     85.70 o 
  -3  19   5      130.34      169.61     93.61 o 
  -2  19   5        3.30      -46.69     61.81 o 
  -1  19   5       28.52      -27.54     80.54 o 
   0  19   5       10.95      -23.24     67.96 o 
   1  19   5       43.97      -16.30     63.86 o 
   2  19   5      211.90       75.09     78.36 o 
   3  19   5      477.54      503.83     96.63 o 
   4  19   5       39.26      -19.11     61.82 o 
  -4  20   5       64.02       -9.81    121.10 o 
  -3  20   5        9.51      -32.28     88.28 o 
  -2  20   5      421.74      406.92    101.38 o 
  -1  20   5      728.47      875.51    116.81 o 
   0  20   5      223.08      162.82     91.55 o 
   1  20   5      141.54        4.94     68.58 o 
   2  20   5       37.20      -83.76     80.54 o 
   3  20   5      561.01      538.36    103.77 o 
  -2  21   5       56.68      139.23     97.50 o 
  -1  21   5       52.83      181.21    103.28 o 
   0  21   5        7.65       -7.72     89.62 o 
   1  21   5       77.24       70.52     86.69 o 
   2  21   5       29.20      -44.79     79.80 o 
 -10   0   6      343.11      362.90    119.87 o 
  -8   0   6     2620.28     2619.17    140.10 o 
  -6   0   6     8532.03     8406.63    268.07 o 
  -4   0   6    20464.31    22288.63   1019.65 o 
  -2   0   6    69101.91    73226.48   2939.06 o 
   0   0   6    66862.82    70882.98   1377.95 o 
   2   0   6    11936.42    12720.48    423.05 o 
   4   0   6    16806.63    17120.88    290.93 o 
   6   0   6     1571.17     1734.69    136.70 o 
   8   0   6     3290.78     3782.76    249.19 o 
  10   0   6      181.36      277.92    118.85 o 
 -10   1   6      706.27      789.40    114.64 o 
  -9   1   6      296.76      422.17     90.11 o 
  -8   1   6     1818.70     1888.32    102.53 o 
  -7   1   6     1472.02     1267.77     80.88 o 
  -6   1   6      380.33      297.50     50.73 o 
  -5   1   6        5.19       58.06     38.51 o 
  -4   1   6      103.38      132.54     24.49 o 
  -3   1   6     2593.09     2650.97     89.55 o 
  -2   1   6     1017.57     1123.57     39.08 o 
  -1   1   6      794.03      917.30     30.24 o 
   0   1   6     9783.94     9642.35    224.18 o 
   1   1   6      953.52     1016.23     38.57 o 
   2   1   6     7484.56     7163.13    119.33 o 
   3   1   6      100.37       51.49     20.18 o 
   4   1   6       27.48        9.03     30.67 o 
   5   1   6      364.28      446.92     48.83 o 
   6   1   6     4327.32     5021.35    231.74 o 
   7   1   6        1.19        7.83     44.64 o 
   8   1   6      323.87      343.75     62.62 o 
   9   1   6      340.12      359.22     82.05 o 
  10   1   6      179.97      267.73     70.72 o 
 -10   2   6        1.05      -44.20     67.84 o 
  -9   2   6     2816.63     3088.19    178.26 o 
  -8   2   6        8.85      -53.40     55.63 o 
  -7   2   6     1856.86     1979.99     99.50 o 
  -6   2   6      116.09       95.27     44.54 o 
  -5   2   6    22576.87    23830.86    651.62 o 
  -4   2   6       57.43       28.04     20.95 o 
  -3   2   6    14861.20    15715.86    328.37 o 
  -2   2   6       89.72       65.85     16.71 o 
  -1   2   6    25934.15    28931.57    816.45 o 
   0   2   6     2256.55     2159.37     48.79 o 
   1   2   6    45505.17    47627.39   1010.62 o 
   2   2   6       91.42      105.88     18.00 o 
   3   2   6    20759.58    21835.59    566.24 o 
   4   2   6        0.47      -16.71     26.89 o 
   5   2   6     4932.51     5453.32    124.36 o 
   6   2   6       28.01       26.45     35.25 o 
   7   2   6     1801.47     1884.13    140.92 o 
   8   2   6      310.23      253.96     61.36 o 
   9   2   6       40.28       59.74     51.01 o 
  10   2   6       22.14      -27.24     70.17 o 
 -10   3   6       94.17       32.58     52.16 o 
  -9   3   6      466.24      577.42    101.74 o 
  -8   3   6        1.61       -9.53     63.15 o 
  -7   3   6     3204.46     3281.03    369.42 o 
  -6   3   6      283.17      266.58     49.19 o 
  -5   3   6      237.14      224.08     37.40 o 
  -4   3   6       73.12      124.20     40.09 o 
  -3   3   6     8542.29     9884.48    282.18 o 
  -2   3   6      365.54      346.13     22.32 o 
  -1   3   6     3392.01     4042.48    168.67 o 
   0   3   6      319.23      335.70     26.14 o 
   1   3   6     1736.83     1765.42     65.61 o 
   2   3   6     1536.91     1395.43     38.95 o 
   3   3   6     4841.17     4917.98    210.24 o 
   4   3   6      187.87      153.17     39.39 o 
   5   3   6     3304.18     3473.96    169.65 o 
   6   3   6      132.57      108.08     44.05 o 
   7   3   6      184.38       87.21     68.21 o 
   8   3   6      108.85       31.00     49.82 o 
   9   3   6      801.62      854.97     85.68 o 
  10   3   6       48.17        3.52     79.95 o 
 -10   4   6       37.92      -24.22    108.17 o 
  -9   4   6      709.13      585.50     86.18 o 
  -8   4   6     1404.21     1185.36    137.63 o 
  -7   4   6      748.60      799.63     83.03 o 
  -6   4   6     6693.08     7524.05    383.28 o 
  -5   4   6     4492.48     4475.07    237.42 o 
  -4   4   6     5192.90     5547.52    167.13 o 
  -3   4   6        2.94       23.22     17.56 o 
  -2   4   6    15488.07    14779.50    145.02 o 
  -1   4   6       21.07       -3.95     20.32 o 
   0   4   6    11002.77    10701.37    401.47 o 
   1   4   6      697.28      728.10     31.75 o 
   2   4   6     6765.26     6451.57    245.00 o 
   3   4   6     3795.25     3722.43    233.14 o 
   4   4   6    11691.64    11867.70    668.35 o 
   5   4   6      897.62      703.10     59.81 o 
   6   4   6     1107.41     1233.57     86.04 o 
   7   4   6      595.93      448.01     88.04 o 
   8   4   6      902.08      887.66     86.24 o 
   9   4   6        0.93       -6.46     45.02 o 
  10   4   6       60.23       40.14     70.90 o 
 -10   5   6      442.71      359.62    130.75 o 
  -9   5   6      101.67       92.57    100.17 o 
  -8   5   6     1023.15      862.28     89.02 o 
  -7   5   6      155.35      138.77     40.66 o 
  -6   5   6     3268.20     3333.87    258.82 o 
  -5   5   6      109.28       90.28     31.66 o 
  -4   5   6     4634.47     4259.21    164.09 o 
  -3   5   6      680.80      576.07     40.68 o 
  -2   5   6     1086.20     1419.54     82.38 o 
  -1   5   6      867.69      916.95     54.05 o 
   0   5   6     5492.90     5047.49    161.82 o 
   1   5   6       21.43       -5.88     16.24 o 
   2   5   6     8073.69     8124.97    449.08 o 
   3   5   6      385.22      396.12     31.84 o 
   4   5   6      313.94      285.67     43.22 o 
   5   5   6      235.59      194.55     43.58 o 
   6   5   6     4227.56     4375.34    206.20 o 
   7   5   6       97.05      148.65     53.67 o 
   8   5   6      499.45      614.05     98.87 o 
   9   5   6       28.71       35.97     67.22 o 
  10   5   6      276.49      307.63     79.84 o 
 -10   6   6      197.22      349.97    115.97 o 
  -9   6   6     1124.90      970.48    167.70 o 
  -8   6   6     2217.37     2275.79    397.49 o 
  -7   6   6       11.42       14.12     44.26 o 
  -6   6   6     4856.35     4876.31    164.54 o 
  -5   6   6     4106.10     4015.17    167.75 o 
  -4   6   6     5873.02     5411.20    113.47 o 
  -3   6   6    11718.93    11545.53    595.59 o 
  -2   6   6     9614.22     9817.37    489.34 o 
  -1   6   6    12839.17    12535.26    787.45 o 
   0   6   6    12603.66    11120.17    852.00 o 
   1   6   6     6691.39     6023.00    653.07 o 
   2   6   6     6038.12     5546.58    363.92 o 
   3   6   6     1593.93     1301.78     91.15 o 
   4   6   6     5153.45     5068.95    499.05 o 
   5   6   6     2296.24     2079.14    212.21 o 
   6   6   6      590.47      521.21     64.20 o 
   7   6   6     1327.28     1419.67    145.36 o 
   8   6   6      668.87      680.71     76.95 o 
   9   6   6      118.52       91.40     59.50 o 
 -10   7   6        1.08       36.67     73.33 o 
  -9   7   6     1090.31     1445.77    134.90 o 
  -8   7   6       20.04       64.91     63.66 o 
  -7   7   6     3929.26     3995.41    184.94 o 
  -6   7   6       13.63       11.89     46.97 o 
  -5   7   6      983.45     1031.35     57.04 o 
  -4   7   6       10.11       -7.09     26.56 o 
  -3   7   6     5269.59     5164.84    148.22 o 
  -2   7   6      123.55      164.43     27.11 o 
  -1   7   6     1900.26     1756.95     78.45 o 
   0   7   6      118.15      117.24     33.36 o 
   1   7   6      102.40      110.70     25.96 o 
   2   7   6        0.36      -29.45     24.23 o 
   3   7   6      644.82      538.74     67.60 o 
   4   7   6       54.19       55.92     33.34 o 
   5   7   6     3202.83     3319.25    341.17 o 
   6   7   6        5.78       59.29     44.24 o 
   7   7   6      995.50     1041.56     99.53 o 
   8   7   6        0.34        3.83     52.89 o 
   9   7   6      693.73      847.18     93.21 o 
 -10   8   6       86.79       52.38     73.15 o 
  -9   8   6     1370.65     1338.52    133.32 o 
  -8   8   6     1273.46     1016.66    159.90 o 
  -7   8   6        7.30       51.35     66.22 o 
  -6   8   6     5501.90     5818.13    325.84 o 
  -5   8   6     4476.38     4788.61    348.94 o 
  -4   8   6     3478.14     3453.53    146.93 o 
  -3   8   6     8813.34     8942.01    793.35 o 
  -2   8   6     3405.64     3642.36     76.39 o 
  -1   8   6    16543.60    17331.31    336.42 o 
   0   8   6     5848.39     5470.28    301.45 o 
   1   8   6     4513.43     3799.36    332.90 o 
   2   8   6     4189.11     3840.61    201.45 o 
   3   8   6     4643.59     4388.00    202.99 o 
   4   8   6     4469.05     4548.30    217.93 o 
   5   8   6     2401.61     2101.50    180.02 o 
   6   8   6      406.10      354.18     59.54 o 
   7   8   6     2195.15     2383.35    121.10 o 
   8   8   6      505.31      555.34     91.61 o 
   9   8   6      101.67      135.35     65.10 o 
  -9   9   6       62.00       97.97     68.24 o 
  -8   9   6     1394.86     1276.25    120.47 o 
  -7   9   6       71.21      106.73     71.26 o 
  -6   9   6     1656.64     1843.87    100.32 o 
  -5   9   6      193.56      186.83     51.67 o 
  -4   9   6     2794.71     2656.51    221.24 o 
  -3   9   6        3.24       -8.13     35.61 o 
  -2   9   6      167.53      181.90     46.28 o 
  -1   9   6      236.29      207.17     25.44 o 
   0   9   6     2131.28     1844.62     65.29 o 
   1   9   6      867.71      815.84     52.12 o 
   2   9   6     4874.72     4597.52    438.01 o 
   3   9   6       39.10       54.74     34.34 o 
   4   9   6      295.56      351.43     78.04 o 
   5   9   6      146.62      185.70     61.67 o 
   6   9   6     2384.67     2228.49    164.87 o 
   7   9   6      220.67      356.06     63.55 o 
   8   9   6      202.12      234.08     65.42 o 
   9   9   6       39.54       33.90     61.58 o 
  -9  10   6      270.33      213.97     84.06 o 
  -8  10   6     1655.96     1607.28    137.99 o 
  -7  10   6      787.51      875.62    103.56 o 
  -6  10   6     4007.87     3983.30    142.77 o 
  -5  10   6     1663.90     1718.81     99.20 o 
  -4  10   6     4249.13     4197.58    298.70 o 
  -3  10   6      888.41      923.23     73.58 o 
  -2  10   6     2054.15     1828.17     92.32 o 
  -1  10   6      298.48      347.36     57.37 o 
   0  10   6     7709.99     8195.35    178.74 o 
   1  10   6     1971.14     1862.33     80.21 o 
   2  10   6     4203.31     4019.40    370.30 o 
   3  10   6     1069.77      978.76    109.41 o 
   4  10   6     4798.12     4835.30    424.14 o 
   5  10   6      981.70      887.09     72.51 o 
   6  10   6      158.63      204.11     53.93 o 
   7  10   6      115.69      136.12     54.97 o 
   8  10   6      456.15      460.62     73.45 o 
   9  10   6       42.42       42.46     59.52 o 
  -9  11   6      300.85      272.28     81.93 o 
  -8  11   6       49.38       59.73     68.60 o 
  -7  11   6     1045.33      827.36    125.21 o 
  -6  11   6       54.95       57.75     48.25 o 
  -5  11   6      292.49      239.09     58.26 o 
  -4  11   6      405.96      311.04     57.57 o 
  -3  11   6     1905.13     1881.06    100.77 o 
  -2  11   6      228.12      120.03     49.10 o 
  -1  11   6       10.42       48.03     49.46 o 
   0  11   6       29.91       23.79     40.29 o 
   1  11   6      304.41      332.53     44.00 o 
   2  11   6     2424.96     2156.27    115.68 o 
   3  11   6      715.53      546.18     53.24 o 
   4  11   6       55.60       10.25     38.31 o 
   5  11   6      487.22      549.44     87.37 o 
   6  11   6      172.03      135.91     51.47 o 
   7  11   6      112.28      174.48     59.16 o 
   8  11   6        5.74        8.74     49.33 o 
  -8  12   6       75.37       61.33     73.06 o 
  -7  12   6      307.19      213.15     80.86 o 
  -6  12   6        0.03        1.01     64.25 o 
  -5  12   6     3642.73     3519.13    199.68 o 
  -4  12   6       53.71       54.41     49.84 o 
  -3  12   6     2063.88     2288.06    110.74 o 
  -2  12   6      479.07      670.77     93.32 o 
  -1  12   6     9143.95    10032.84    399.13 o 
   0  12   6       56.23       60.80     60.06 o 
   1  12   6     5597.62     6066.78    206.07 o 
   2  12   6      252.01      275.21     67.53 o 
   3  12   6     5223.00     5080.05    209.06 o 
   4  12   6      399.22      395.19     56.38 o 
   5  12   6      796.04      700.48     69.88 o 
   6  12   6        1.73       49.48     49.20 o 
   7  12   6      779.91      935.96    121.04 o 
   8  12   6       36.17      -20.55     59.69 o 
  -8  13   6      454.80      499.71     95.14 o 
  -7  13   6      247.18      151.12     71.69 o 
  -6  13   6      441.74      422.01     91.64 o 
  -5  13   6      101.52      110.34     55.99 o 
  -4  13   6      120.41      140.30     98.83 o 
  -3  13   6      306.01      311.70     75.65 o 
  -2  13   6      271.26      246.84     69.82 o 
  -1  13   6        5.33       12.23     67.50 o 
   0  13   6        7.80       -7.82     65.78 o 
   1  13   6      368.52      283.41     54.40 o 
   2  13   6       57.94       10.60     51.74 o 
   3  13   6      138.27       76.82     47.23 o 
   4  13   6      362.93      340.80     54.69 o 
   5  13   6       26.19      -24.84     45.10 o 
   6  13   6      832.98      834.09    114.49 o 
   7  13   6       26.33       33.53     58.86 o 
   8  13   6      194.17      239.07     69.03 o 
  -8  14   6      432.74      450.59    104.26 o 
  -7  14   6        8.01       30.35     70.72 o 
  -6  14   6     1495.39     1381.37    210.50 o 
  -5  14   6      355.30      210.46     97.70 o 
  -4  14   6     4109.17     4752.97    223.05 o 
  -3  14   6       86.67       58.49     77.27 o 
  -2  14   6     7618.86     8530.65    270.87 o 
  -1  14   6     2588.43     3080.34    171.04 o 
   0  14   6     8763.35    10560.12   1139.92 o 
   1  14   6      551.87      525.76    102.94 o 
   2  14   6     3579.88     3408.73    264.17 o 
   3  14   6      631.63      590.88    205.57 o 
   4  14   6     2108.58     2227.10    319.90 o 
   5  14   6       59.98      120.82     55.56 o 
   6  14   6      634.01      731.07    115.52 o 
   7  14   6      158.00      160.68     61.86 o 
  -7  15   6        9.37       37.64     84.58 o 
  -6  15   6        5.64       74.25     76.81 o 
  -5  15   6       91.31       77.77     84.11 o 
  -4  15   6       55.23       75.75     83.53 o 
  -3  15   6      179.19      119.10     72.29 o 
  -2  15   6        6.42       58.85    102.32 o 
  -1  15   6       96.29       68.26     83.44 o 
   0  15   6      803.82      818.61    157.44 o 
   1  15   6       19.44       62.09     85.80 o 
   2  15   6      144.09       81.57     95.75 o 
   3  15   6       89.26       65.33     62.95 o 
   4  15   6       12.14       79.28     70.71 o 
   5  15   6        0.44      -24.48     58.09 o 
   6  15   6      443.01      417.74    186.38 o 
   7  15   6        1.72       36.80     61.98 o 
  -7  16   6      810.29      789.21    120.90 o 
  -6  16   6       17.46        3.40     67.19 o 
  -5  16   6     3156.62     3257.80    203.52 o 
  -4  16   6       41.53       47.76     79.87 o 
  -3  16   6     3603.30     3777.84    201.08 o 
  -2  16   6        1.52       64.37     96.16 o 
  -1  16   6     5455.08     5934.41    236.91 o 
   0  16   6      302.14      325.50     96.88 o 
   1  16   6     4885.88     5284.24    432.90 o 
   2  16   6      173.73      182.55     79.83 o 
   3  16   6     3910.18     4611.26    386.11 o 
   4  16   6      228.59      182.86     79.66 o 
   5  16   6     1291.36     1183.69    361.47 o 
   6  16   6       45.45      -45.73     69.49 o 
  -6  17   6       73.60       22.83     78.23 o 
  -5  17   6      164.25      181.52     94.73 o 
  -4  17   6        7.36       34.46     68.80 o 
  -3  17   6      319.56      370.79    123.57 o 
  -2  17   6        4.22      -25.19     61.14 o 
  -1  17   6      167.22      198.61     76.19 o 
   0  17   6      132.87      224.00     88.75 o 
   1  17   6      317.50      448.24     96.38 o 
   2  17   6       59.34       73.72     78.90 o 
   3  17   6      320.17      295.79     78.54 o 
   4  17   6       41.52      135.22     68.11 o 
   5  17   6       72.08       34.84     72.93 o 
   6  17   6       27.22       31.11     67.27 o 
  -5  18   6      292.15      294.79    102.38 o 
  -4  18   6      706.34      779.63    123.42 o 
  -3  18   6       27.50       41.83     72.34 o 
  -2  18   6     1214.50     1213.05    127.48 o 
  -1  18   6       98.34       64.56     82.36 o 
   0  18   6     1490.15     1658.75    145.60 o 
   1  18   6        3.61      -69.30     79.24 o 
   2  18   6     1012.41      956.23    120.25 o 
   3  18   6      295.32      319.81     87.14 o 
   4  18   6     1152.20     1293.36    493.14 o 
   5  18   6        1.33      -62.36     69.93 o 
  -5  19   6       53.15      163.81     85.18 o 
  -4  19   6      369.50      343.52     98.40 o 
  -3  19   6      318.64      428.61    102.38 o 
  -2  19   6       22.65       41.65     75.30 o 
  -1  19   6        2.42        0.42     81.88 o 
   0  19   6       69.68       33.50     95.65 o 
   1  19   6        0.02     -129.88    100.78 o 
   2  19   6      196.00      178.79    134.45 o 
   3  19   6       10.98       32.59     81.13 o 
   4  19   6       35.98      -27.92     65.41 o 
  -3  20   6      252.65      351.04    104.06 o 
  -2  20   6      140.61       89.47     86.31 o 
  -1  20   6      315.38      330.47     91.50 o 
   0  20   6      399.21      300.10    103.86 o 
   1  20   6      158.65      111.17     90.94 o 
   2  20   6       84.70       18.39     73.81 o 
   3  20   6       15.61      -46.57     75.58 o 
  -1  21   6        9.93      -19.93     96.07 o 
   0  21   6       95.81      152.21     88.70 o 
   1  21   6        1.45       42.37     89.55 o 
  -9   0   7     2051.17     2462.93    223.94 o 
  -7   0   7       29.11       55.98     55.48 o 
  -5   0   7    25188.69    26313.59    284.60 o 
  -3   0   7    21132.34    24233.89    405.35 o 
  -1   0   7    77706.16    81281.08   1220.91 o 
   1   0   7    27885.42    29800.73   1015.04 o 
   3   0   7    21189.46    21068.99    777.95 o 
   5   0   7    11398.02    12325.73   1427.39 o 
   7   0   7     3949.57     4231.21    190.41 o 
   9   0   7      268.81      337.65    114.54 o 
 -10   1   7      171.04      131.19     83.13 o 
  -9   1   7     1288.10     1537.41    143.17 o 
  -8   1   7      169.44      185.83     47.68 o 
  -7   1   7     2336.18     2757.54    113.81 o 
  -6   1   7     1716.39     1644.93     62.74 o 
  -5   1   7      170.58      263.42     33.52 o 
  -4   1   7     1132.92     1213.78     45.42 o 
  -3   1   7     3823.55     4247.03     95.22 o 
  -2   1   7      566.01      683.80     30.77 o 
  -1   1   7      231.43      172.47     27.46 o 
   0   1   7     1850.83     1843.41     44.17 o 
   1   1   7     4537.20     4420.29     83.65 o 
   2   1   7     1782.05     1884.79     78.59 o 
   3   1   7        2.48      -15.56     19.43 o 
   4   1   7      941.69      857.23     43.53 o 
   5   1   7     1460.41     1265.56     67.90 o 
   6   1   7      176.12      224.94     49.65 o 
   7   1   7     1060.83     1121.63     76.72 o 
   8   1   7        8.61       50.90     52.91 o 
   9   1   7      372.24      447.51     94.32 o 
  10   1   7      137.35      174.15     80.24 o 
 -10   2   7       11.60       -5.75     92.16 o 
  -9   2   7       41.04       86.69     79.76 o 
  -8   2   7     1768.10     1877.04    201.10 o 
  -7   2   7      647.78      692.94     56.63 o 
  -6   2   7     2406.24     2555.93     87.03 o 
  -5   2   7      161.47      230.44     32.50 o 
  -4   2   7     5863.21     6761.22    227.68 o 
  -3   2   7        4.31       -8.38     17.62 o 
  -2   2   7    30269.53    33364.00    948.00 o 
  -1   2   7      935.47     1010.81     33.30 o 
   0   2   7    36332.08    37460.54    724.52 o 
   1   2   7     1902.57     1933.63     45.52 o 
   2   2   7    37778.70    37843.41    853.84 o 
   3   2   7      392.72      386.07     28.46 o 
   4   2   7    20070.02    20211.59    675.92 o 
   5   2   7       22.26      -25.96     34.05 o 
   6   2   7     5651.19     6474.58    185.97 o 
   7   2   7      208.32      246.14     55.90 o 
   8   2   7     2863.57     3048.36    139.34 o 
   9   2   7        3.49       42.79     51.69 o 
  10   2   7      184.19      249.19     77.75 o 
 -10   3   7      252.11      199.72    109.40 o 
  -9   3   7      152.75      126.65    110.23 o 
  -8   3   7      414.15      451.82     84.98 o 
  -7   3   7      336.22      317.99     45.53 o 
  -6   3   7     4475.49     4897.72    232.90 o 
  -5   3   7      365.11      289.81     58.66 o 
  -4   3   7     5125.91     5457.42    211.10 o 
  -3   3   7      607.53      596.69     30.49 o 
  -2   3   7       12.01       20.04     16.46 o 
  -1   3   7     1732.65     1595.43     59.56 o 
   0   3   7        0.51      -11.82     15.88 o 
   1   3   7     1487.16     1417.63     39.51 o 
   2   3   7     8927.38     9671.08    200.83 o 
   3   3   7      269.19      233.83     24.30 o 
   4   3   7      575.77      532.36     56.00 o 
   5   3   7        3.52        8.06     30.17 o 
   6   3   7     1883.51     1869.58    179.43 o 
   7   3   7        7.17       15.57     51.54 o 
   8   3   7      288.98      230.52     61.34 o 
   9   3   7       87.17       93.31     59.54 o 
 -10   4   7        7.31      -40.44    108.99 o 
  -9   4   7      434.21      517.74     96.00 o 
  -8   4   7      956.03      959.02     97.51 o 
  -7   4   7        5.42       28.19     37.57 o 
  -6   4   7     1452.29     1521.93     78.13 o 
  -5   4   7     6290.65     6576.40    256.87 o 
  -4   4   7     3046.73     3586.02     92.64 o 
  -3   4   7     1026.64     1096.87     33.54 o 
  -2   4   7     1606.71     1517.69     65.45 o 
  -1   4   7    10375.49    10907.17    415.90 o 
   0   4   7      118.52       62.78     15.49 o 
   1   4   7    14195.29    15196.25    369.91 o 
   2   4   7      882.13      748.46     33.50 o 
   3   4   7    10476.21     9913.17    457.10 o 
   4   4   7     1982.45     1873.54     72.57 o 
   5   4   7     6755.92     6703.85    443.65 o 
   6   4   7      338.56      316.85     56.06 o 
   7   4   7     1500.45     1596.53    183.41 o 
   8   4   7      209.05      181.87     58.55 o 
   9   4   7      216.68      262.29     62.63 o 
 -10   5   7      197.58      112.42     74.01 o 
  -9   5   7      900.71      901.48    106.87 o 
  -8   5   7      216.03      182.86     65.17 o 
  -7   5   7     1876.75     1952.45    146.69 o 
  -6   5   7       59.08       28.59     43.31 o 
  -5   5   7      895.87      792.44     50.83 o 
  -4   5   7     1170.56     1056.83     61.17 o 
  -3   5   7     8766.91     8557.99    480.21 o 
  -2   5   7      105.31      118.93     35.16 o 
  -1   5   7     1084.74     1078.67     68.59 o 
   0   5   7     1081.86     1084.68     48.35 o 
   1   5   7     2668.35     2372.90     97.20 o 
   2   5   7        2.11      -20.70     24.49 o 
   3   5   7       99.83       69.87     25.14 o 
   4   5   7      572.60      476.86     55.68 o 
   5   5   7     1062.79     1135.78    123.73 o 
   6   5   7      319.88      226.08     52.30 o 
   7   5   7      425.28      367.97     60.49 o 
   8   5   7       14.93       96.50     53.40 o 
   9   5   7      661.10      627.20     77.95 o 
 -10   6   7       83.54       10.43     70.75 o 
  -9   6   7     1052.68     1113.61    121.56 o 
  -8   6   7      530.93      585.27    106.12 o 
  -7   6   7     1333.38     1324.90     97.52 o 
  -6   6   7     1352.94     1447.68     95.98 o 
  -5   6   7     9838.11    10184.82    310.81 o 
  -4   6   7     3481.54     3536.80    115.86 o 
  -3   6   7     5347.55     5618.18    235.95 o 
  -2   6   7     9987.35     9614.35    327.61 o 
  -1   6   7    16006.87    17071.79    383.56 o 
   0   6   7     7833.50     7201.44    185.45 o 
   1   6   7     8028.48     6939.68    582.88 o 
   2   6   7     5635.06     5287.83    385.00 o 
   3   6   7     4296.19     3682.13     81.58 o 
   4   6   7     1773.46     1616.75    167.81 o 
   5   6   7     2067.45     1982.95    142.50 o 
   6   6   7      977.18      950.09     78.36 o 
   7   6   7     1188.75     1230.76    101.50 o 
   8   6   7     1193.56     1554.47    220.86 o 
   9   6   7      111.68      147.20     59.57 o 
 -10   7   7      425.51      376.26     91.83 o 
  -9   7   7       20.97      154.60     75.78 o 
  -8   7   7     1300.48     1245.95    117.44 o 
  -7   7   7       90.45       70.47     48.94 o 
  -6   7   7     4147.69     4163.74    142.14 o 
  -5   7   7        3.85       26.24     44.97 o 
  -4   7   7     3390.48     3474.29    183.71 o 
  -3   7   7        4.64       18.25     37.84 o 
  -2   7   7     3706.25     3903.81    148.10 o 
  -1   7   7      194.05      230.14     42.59 o 
   0   7   7    10820.96     8093.97   1141.70 o 
   1   7   7       84.79       58.41     24.20 o 
   2   7   7      305.34      254.20     36.69 o 
   3   7   7       83.82       70.49     31.64 o 
   4   7   7       29.24       31.87     35.48 o 
   5   7   7      232.07      221.75     52.12 o 
   6   7   7     2708.61     2740.10    229.97 o 
   7   7   7        0.78       49.54     48.87 o 
   8   7   7      289.29      458.36     70.85 o 
   9   7   7        1.56       20.41     64.61 o 
  -9   8   7      514.46      495.68     97.03 o 
  -8   8   7     1125.77      973.56    132.19 o 
  -7   8   7      279.06      292.71     55.75 o 
  -6   8   7     2016.23     1904.89    101.29 o 
  -5   8   7     5393.08     5917.60    280.53 o 
  -4   8   7     8022.12     8380.82    254.43 o 
  -3   8   7     4040.16     4296.88    169.80 o 
  -2   8   7    10626.99    10923.11    201.58 o 
  -1   8   7     9433.60     9484.64    317.73 o 
   0   8   7     9018.47     9503.51    421.57 o 
   1   8   7     4241.32     3846.86    301.23 o 
   2   8   7     6045.76     5034.19    711.25 o 
   3   8   7     3929.61     3367.67    227.33 o 
   4   8   7     3176.45     2935.13    284.35 o 
   5   8   7     3067.37     3081.52    285.72 o 
   6   8   7     1010.94      953.84    129.51 o 
   7   8   7      983.85     1182.85    183.39 o 
   8   8   7     1079.55     1131.99    132.07 o 
   9   8   7      127.76      111.73     66.59 o 
  -9   9   7      305.58      301.97     85.54 o 
  -8   9   7      243.19      332.35    158.97 o 
  -7   9   7     1121.50     1085.35    121.51 o 
  -6   9   7       63.98       90.13     48.04 o 
  -5   9   7     1486.79     1634.52     97.05 o 
  -4   9   7      172.13      192.23     53.57 o 
  -3   9   7     6551.52     6378.87    265.75 o 
  -2   9   7      710.01      706.78     63.51 o 
  -1   9   7      497.64      549.77     58.65 o 
   0   9   7      287.80      203.89     44.97 o 
   1   9   7      718.87      531.82     48.47 o 
   2   9   7      463.43      394.55     44.52 o 
   3   9   7       12.47       17.81     33.30 o 
   4   9   7        1.47       15.98     39.46 o 
   5   9   7      110.93       55.47     44.95 o 
   6   9   7      223.07      232.45     55.54 o 
   7   9   7      342.96      357.61     88.43 o 
   8   9   7        2.28       17.04     51.08 o 
   9   9   7      314.71      313.39     69.75 o 
  -9  10   7      390.76      364.14     91.30 o 
  -8  10   7      564.41      547.96     97.05 o 
  -7  10   7       29.52       -5.47     61.23 o 
  -6  10   7     1640.97     1568.86     98.07 o 
  -5  10   7     5261.62     5233.17    247.99 o 
  -4  10   7     1170.37     1095.48     82.75 o 
  -3  10   7     1574.99     1562.59    124.98 o 
  -2  10   7     1521.08     1342.80     83.31 o 
  -1  10   7    12982.66    13560.76    450.33 o 
   0  10   7      947.83      821.38     83.26 o 
   1  10   7     5444.43     5006.75    862.71 o 
   2  10   7     1595.86     1439.96     72.03 o 
   3  10   7     8713.13     8275.66    555.49 o 
   4  10   7     1091.01      947.94     98.80 o 
   5  10   7     2893.50     2681.12    421.93 o 
   6  10   7      347.31      333.06     60.68 o 
   7  10   7     1431.64     1638.82    174.22 o 
   8  10   7       92.73       75.27     57.08 o 
  -9  11   7       15.09        8.16     71.93 o 
  -8  11   7      171.50      155.80     78.22 o 
  -7  11   7      393.88      510.73     97.70 o 
  -6  11   7     1513.83     1641.11    109.40 o 
  -5  11   7       90.17       71.62     47.04 o 
  -4  11   7     2939.08     2992.05    127.02 o 
  -3  11   7        0.72      -43.80     40.24 o 
  -2  11   7      724.76      675.27     67.81 o 
  -1  11   7     3581.94     3855.02    149.01 o 
   0  11   7      284.42      343.80    116.28 o 
   1  11   7     1094.90     1027.13     94.89 o 
   2  11   7      495.20      499.50     76.87 o 
   3  11   7      292.76      218.16     46.04 o 
   4  11   7       80.80       99.24     44.16 o 
   5  11   7       10.79      -20.45     43.69 o 
   6  11   7      463.52      350.25     61.11 o 
   7  11   7       52.02       38.74     51.70 o 
   8  11   7       94.59      112.81     62.15 o 
  -8  12   7      409.54      459.07     98.25 o 
  -7  12   7       55.33        7.49     68.91 o 
  -6  12   7      233.19      242.76     59.57 o 
  -5  12   7       87.43      123.22     56.27 o 
  -4  12   7     1547.47     1678.13    102.69 o 
  -3  12   7      834.81      758.99     73.96 o 
  -2  12   7     3088.90     3167.70    130.33 o 
  -1  12   7      289.58      243.77     74.16 o 
   0  12   7     5159.23     5746.42    588.69 o 
   1  12   7      356.77      477.26     80.48 o 
   2  12   7     4547.75     4208.97    230.92 o 
   3  12   7      385.52      338.61     77.05 o 
   4  12   7     3804.15     3875.52    485.55 o 
   5  12   7       90.39       41.08     44.89 o 
   6  12   7     1095.47     1078.22    163.62 o 
   7  12   7        6.80       56.24     53.73 o 
   8  12   7      525.06      452.94     75.46 o 
  -8  13   7      332.89      356.30     94.49 o 
  -7  13   7      449.48      511.05    101.89 o 
  -6  13   7       23.44      -44.04     60.53 o 
  -5  13   7      117.28       95.05     53.25 o 
  -4  13   7      529.30      496.20     72.15 o 
  -3  13   7       45.98       26.97     49.01 o 
  -2  13   7      170.93      178.58     64.15 o 
  -1  13   7      215.67      363.36     81.03 o 
   0  13   7      216.52       98.78     73.59 o 
   1  13   7      167.70       88.64     69.64 o 
   2  13   7      613.31      563.37    104.38 o 
   3  13   7        8.51       -7.61     55.72 o 
   4  13   7      154.03      119.25     61.17 o 
   5  13   7      361.77      384.85    183.50 o 
   6  13   7      300.84      292.46     75.56 o 
   7  13   7      209.75      243.08     63.85 o 
  -7  14   7       20.75        1.49     65.99 o 
  -6  14   7       21.65      -60.40     68.30 o 
  -5  14   7     2101.36     2474.02    269.51 o 
  -4  14   7      909.66     1010.56    120.90 o 
  -3  14   7     4279.32     5119.85    462.97 o 
  -2  14   7      865.09      817.89    123.36 o 
  -1  14   7     9423.06     9585.47    763.67 o 
   0  14   7      426.14      449.87     88.29 o 
   1  14   7     4519.64     4555.51    561.29 o 
   2  14   7       20.89       51.71     67.22 o 
   3  14   7     3191.04     3080.89    399.85 o 
   4  14   7       33.36       -6.58     56.42 o 
   5  14   7     1825.65     1593.13    152.20 o 
   6  14   7       36.29        0.43     77.18 o 
   7  14   7      790.39      785.95    144.50 o 
  -7  15   7      406.39      332.45     98.23 o 
  -6  15   7      199.63      169.92     82.76 o 
  -5  15   7       84.48       94.78     83.14 o 
  -4  15   7       35.95       61.68     74.03 o 
  -3  15   7        7.47       36.74     62.38 o 
  -2  15   7      206.46      156.49     84.66 o 
  -1  15   7      111.30      136.41     69.16 o 
   0  15   7       15.35       63.34     74.46 o 
   1  15   7       91.08      129.86     79.71 o 
   2  15   7        8.58       34.52     59.05 o 
   3  15   7       25.48       45.24     72.64 o 
   4  15   7       48.62        8.53     67.73 o 
   5  15   7      119.35       13.98     58.55 o 
   6  15   7       55.42      177.65     86.40 o 
  -6  16   7     1001.23      919.10    154.87 o 
  -5  16   7      302.21      293.31     97.98 o 
  -4  16   7     1499.89     1724.70    155.95 o 
  -3  16   7       64.49       34.67     67.91 o 
  -2  16   7     2066.98     2175.36    162.27 o 
  -1  16   7      181.12      142.12     82.97 o 
   0  16   7     4499.72     5007.21    386.81 o 
   1  16   7      222.62      295.22     95.23 o 
   2  16   7     5362.30     5650.01    902.53 o 
   3  16   7       65.45       82.57     78.59 o 
   4  16   7     3061.06     3525.57    774.76 o 
   5  16   7        3.71       92.27     76.13 o 
   6  16   7      961.58     1066.59    241.28 o 
  -6  17   7      130.49      126.68     93.90 o 
  -5  17   7       90.10       42.01     87.82 o 
  -4  17   7      537.76      434.74     99.74 o 
  -3  17   7        6.69      -66.58     57.88 o 
  -2  17   7       21.41      -96.09    101.40 o 
  -1  17   7       51.29       68.47     85.37 o 
   0  17   7        0.73      -22.14     64.44 o 
   1  17   7        4.58      -34.13     80.05 o 
   2  17   7      960.80      933.33    116.42 o 
   3  17   7        5.54       16.60     64.37 o 
   4  17   7       94.34      152.50     83.00 o 
   5  17   7        4.04       -3.06     69.29 o 
  -5  18   7      322.59      453.07    112.88 o 
  -4  18   7      288.16      361.99     97.74 o 
  -3  18   7      196.36        6.47     81.90 o 
  -2  18   7        6.03        2.83     82.50 o 
  -1  18   7      732.26      758.71    114.74 o 
   0  18   7       42.65       75.55     82.23 o 
   1  18   7      775.93      723.46    107.97 o 
   2  18   7       20.72       44.68     72.55 o 
   3  18   7      725.74      791.61    269.92 o 
   4  18   7       63.87       70.91     76.23 o 
  -4  19   7      103.28        2.75     80.04 o 
  -3  19   7      224.05      181.61     93.35 o 
  -2  19   7       14.40       42.63     87.35 o 
  -1  19   7       74.27       95.40     80.77 o 
   0  19   7       10.52       31.96     65.19 o 
   1  19   7       49.24      -13.30     98.63 o 
   2  19   7       47.61      129.29     89.21 o 
   3  19   7       11.35     -112.80     76.91 o 
  -3  20   7      267.50      156.77     94.82 o 
  -2  20   7      493.02      656.24    118.55 o 
  -1  20   7     1004.25     1342.80    151.97 o 
   0  20   7      315.85      450.18    182.48 o 
   1  20   7       77.41       43.53     78.63 o 
   2  20   7      111.39       89.41     91.65 o 
  -8   0   8     2947.01     3111.61    201.57 o 
  -6   0   8     1098.66     1065.77     69.65 o 
  -4   0   8     9124.33    10391.24    220.44 o 
  -2   0   8    13848.70    15643.48    775.13 o 
   0   0   8    14436.83    15396.60    561.93 o 
   2   0   8    31562.13    30790.58    277.88 o 
   4   0   8    13858.38    13422.93    415.57 o 
   6   0   8     3660.58     4278.57    183.62 o 
   8   0   8     2669.91     2760.10    165.64 o 
 -10   1   8      277.90      320.00    125.83 o 
  -9   1   8      389.28      264.51     75.49 o 
  -8   1   8     1718.47     1806.52    127.78 o 
  -7   1   8      155.02      153.54     40.35 o 
  -6   1   8      620.96      569.93     45.75 o 
  -5   1   8      842.87      875.81     43.17 o 
  -4   1   8       94.02       42.50     23.99 o 
  -3   1   8     1221.42     1160.91     53.18 o 
  -2   1   8        1.13        0.95     17.68 o 
  -1   1   8      444.47      439.19     26.98 o 
   0   1   8     4775.36     4591.85     68.32 o 
   1   1   8      445.89      474.02     35.72 o 
   2   1   8      407.42      382.98     28.04 o 
   3   1   8      226.26      255.43     27.27 o 
   4   1   8      138.08      132.66     30.12 o 
   5   1   8        5.51        8.84     34.78 o 
   6   1   8     1737.47     2125.51     93.97 o 
   7   1   8        1.37       81.85     45.57 o 
   8   1   8        6.17       66.24     57.16 o 
   9   1   8       83.27       30.84     49.25 o 
 -10   2   8       49.81      -63.43     87.03 o 
  -9   2   8     1027.30      895.71    104.85 o 
  -8   2   8       15.89       -7.95     72.66 o 
  -7   2   8       40.67       68.50     38.78 o 
  -6   2   8      131.83       79.04     36.67 o 
  -5   2   8     8051.38     8220.78    240.27 o 
  -4   2   8      103.67       68.28     24.65 o 
  -3   2   8      138.57      149.69     33.42 o 
  -2   2   8      107.65       44.47     19.81 o 
  -1   2   8     9029.68     9980.27    203.47 o 
   0   2   8       21.24       33.47     21.71 o 
   1   2   8     7447.48     7587.56    210.78 o 
   2   2   8        3.73        8.09     18.91 o 
   3   2   8    10479.38    11134.83    319.40 o 
   4   2   8        0.30       20.35     31.73 o 
   5   2   8     7387.27     8476.06    251.95 o 
   6   2   8        1.23       40.71     43.53 o 
   7   2   8     4555.59     5112.48    148.84 o 
   8   2   8      119.44      169.93     61.69 o 
   9   2   8      462.07      612.44     81.11 o 
 -10   3   8       30.45      -40.64     93.60 o 
  -9   3   8      493.78      513.97    127.47 o 
  -8   3   8       79.77      150.60     53.17 o 
  -7   3   8      342.67      370.41     58.38 o 
  -6   3   8     2610.40     2759.10    144.46 o 
  -5   3   8     2017.75     2057.79     75.95 o 
  -4   3   8     1467.84     1228.49    145.91 o 
  -3   3   8     3792.87     3890.77    146.27 o 
  -2   3   8       14.23       64.78     18.23 o 
  -1   3   8     1633.54     1623.96     52.93 o 
   0   3   8     2468.79     2844.87     87.77 o 
   1   3   8     1097.36     1017.22     50.38 o 
   2   3   8      454.07      373.69     26.86 o 
   3   3   8     1102.63     1219.11     57.32 o 
   4   3   8       63.91        5.84     33.43 o 
   5   3   8      422.47      522.32     52.94 o 
   6   3   8       49.58       57.13     39.40 o 
   7   3   8      102.86      159.86     56.83 o 
   8   3   8       67.34       94.50     54.83 o 
   9   3   8      404.50      515.04    118.44 o 
 -10   4   8        0.73      -88.26    113.92 o 
  -9   4   8      407.52      341.14    130.14 o 
  -8   4   8     1210.22     1031.24     81.01 o 
  -7   4   8      572.66      510.69     59.01 o 
  -6   4   8        8.34       62.02     52.16 o 
  -5   4   8     5959.75     5864.57    151.42 o 
  -4   4   8      687.61      685.51     44.17 o 
  -3   4   8      558.07      479.10     53.65 o 
  -2   4   8     1593.24     1555.52     71.50 o 
  -1   4   8     8071.49     8256.34    409.74 o 
   0   4   8      778.09      758.37     76.09 o 
   1   4   8     5500.16     5767.05    177.06 o 
   2   4   8     7786.34     8169.40    182.83 o 
   3   4   8     2120.87     2126.67     96.24 o 
   4   4   8     5078.88     5017.51    116.68 o 
   5   4   8       22.48       18.44     33.26 o 
   6   4   8     1986.56     2156.36    220.30 o 
   7   4   8       77.59       41.57     51.16 o 
   8   4   8      906.33     1073.52    122.65 o 
   9   4   8        4.83       37.30     53.28 o 
 -10   5   8       97.10      137.32    102.84 o 
  -9   5   8      271.83      338.38    137.53 o 
  -8   5   8      203.46      230.64     72.69 o 
  -7   5   8        1.12      -34.07     42.94 o 
  -6   5   8     1247.72     1285.06     83.52 o 
  -5   5   8       60.32       94.59     46.60 o 
  -4   5   8     2139.82     2182.07     98.18 o 
  -3   5   8      198.80      110.97     33.23 o 
  -2   5   8     1124.69     1150.04     66.94 o 
  -1   5   8       73.74      112.95     25.52 o 
   0   5   8      963.72      730.52     58.79 o 
   1   5   8       91.08       62.30     22.28 o 
   2   5   8        4.58       -3.30     19.44 o 
   3   5   8      214.88      175.02     28.07 o 
   4   5   8     2157.73     1880.57    190.92 o 
   5   5   8      350.45      367.14     53.89 o 
   6   5   8      472.48      398.43     55.93 o 
   7   5   8       87.51      157.66     53.37 o 
   8   5   8      137.92      201.48     60.05 o 
   9   5   8        0.85      -23.33     52.60 o 
  -9   6   8      113.91       73.70     69.04 o 
  -8   6   8     1279.38     1464.79    161.23 o 
  -7   6   8       23.86        9.21     41.33 o 
  -6   6   8      981.68     1043.78     78.69 o 
  -5   6   8     4169.65     4057.09    193.55 o 
  -4   6   8     6680.19     7304.86    171.52 o 
  -3   6   8     3045.56     3279.17    113.07 o 
  -2   6   8    13142.17    12971.51    212.79 o 
  -1   6   8    10928.42    11085.13    505.48 o 
   0   6   8     6278.11     5647.13    347.32 o 
   1   6   8     3510.39     3349.42     76.38 o 
   2   6   8     7130.56     6758.04    298.81 o 
   3   6   8     1854.52     1652.10     72.17 o 
   4   6   8     4769.91     4318.86    371.50 o 
   5   6   8     1995.89     1889.98    158.19 o 
   6   6   8     1827.29     1623.65    195.64 o 
   7   6   8     1624.94     1726.95    103.04 o 
   8   6   8      487.26      568.98     85.34 o 
   9   6   8      255.84      264.51     65.97 o 
  -9   7   8      714.70      701.02    101.77 o 
  -8   7   8       61.18       75.63     67.17 o 
  -7   7   8      201.41      140.12     61.36 o 
  -6   7   8        4.11      -32.97     45.31 o 
  -5   7   8      147.65      138.58     48.37 o 
  -4   7   8        2.12      -32.77     42.42 o 
  -3   7   8      991.92     1038.05     70.60 o 
  -2   7   8       20.64       58.60     36.98 o 
  -1   7   8     5178.71     5256.68    219.32 o 
   0   7   8        7.91       -1.03     33.01 o 
   1   7   8     8814.00     9121.48    546.30 o 
   2   7   8       46.78       47.41     25.55 o 
   3   7   8      180.44      162.39     40.84 o 
   4   7   8        9.52        4.06     35.53 o 
   5   7   8      295.34      238.39     50.31 o 
   6   7   8      122.38      111.94     52.23 o 
   7   7   8      129.19      234.48     55.18 o 
   8   7   8        0.54        6.21     77.69 o 
   9   7   8      123.56       61.38     59.46 o 
  -9   8   8      687.51      630.57    146.56 o 
  -8   8   8      825.31      787.48    101.92 o 
  -7   8   8      262.81      226.43     58.48 o 
  -6   8   8      881.63      942.97     79.57 o 
  -5   8   8     7460.09     7674.91    191.45 o 
  -4   8   8     3209.48     3299.83    205.53 o 
  -3   8   8     3610.17     3578.69    176.89 o 
  -2   8   8     3680.16     3338.72    117.19 o 
  -1   8   8    15418.03    16503.72   1007.02 o 
   0   8   8     4063.84     4324.57    219.05 o 
   1   8   8     6582.04     6851.07    391.05 o 
   2   8   8     4888.46     3817.22    409.16 o 
   3   8   8     3793.48     3362.72    446.63 o 
   4   8   8     2029.82     1935.01    199.09 o 
   5   8   8     1132.76      957.54     74.52 o 
   6   8   8      624.25      633.65     72.02 o 
   7   8   8     1435.88     1576.39    102.13 o 
   8   8   8      337.77      425.25     70.54 o 
  -9   9   8      130.77      118.67    130.34 o 
  -8   9   8      209.05      366.20     93.38 o 
  -7   9   8      122.97      104.75     73.33 o 
  -6   9   8      436.13      375.89     60.98 o 
  -5   9   8       20.44       54.66     40.45 o 
  -4   9   8     3194.09     3125.66    124.59 o 
  -3   9   8        0.14       22.16     45.20 o 
  -2   9   8     1117.40      978.65     73.45 o 
  -1   9   8      167.97      237.37     51.57 o 
   0   9   8     1852.92     2086.29     99.09 o 
   1   9   8      125.57      178.89     45.21 o 
   2   9   8       11.80       60.03     56.42 o 
   3   9   8      396.91      348.25    107.82 o 
   4   9   8     1590.91     1325.07     92.82 o 
   5   9   8      344.30      300.13     55.50 o 
   6   9   8       90.20       66.48     49.70 o 
   7   9   8       78.36       46.99     51.75 o 
   8   9   8       30.38       63.84     58.37 o 
  -9  10   8       62.54      -21.68     66.16 o 
  -8  10   8      925.33      678.59    152.10 o 
  -7  10   8      401.05      471.28    129.62 o 
  -6  10   8      210.26      152.79     57.99 o 
  -5  10   8     1892.21     1984.46    175.23 o 
  -4  10   8      956.45     1030.23     92.36 o 
  -3  10   8     1388.92     1275.98     83.61 o 
  -2  10   8     1103.27     1181.43     80.77 o 
  -1  10   8     1789.88     1835.32     99.67 o 
   0  10   8     1971.27     1872.81     95.22 o 
   1  10   8     2483.59     2215.34    137.22 o 
   2  10   8     4824.12     4227.10    343.50 o 
   3  10   8     1324.56     1169.78    102.76 o 
   4  10   8     4266.49     4223.36    522.20 o 
   5  10   8      515.32      520.40    115.84 o 
   6  10   8     1322.98     1401.55    262.37 o 
   7  10   8      134.54      118.13     57.87 o 
   8  10   8      457.99      364.32     68.89 o 
  -8  11   8      360.02      312.28     87.80 o 
  -7  11   8      419.65      276.69     95.55 o 
  -6  11   8      178.53       95.96     54.32 o 
  -5  11   8      537.92      433.40     63.29 o 
  -4  11   8     1914.94     1706.81    128.90 o 
  -3  11   8       17.61      -18.11     45.39 o 
  -2  11   8      146.05      121.43     51.46 o 
  -1  11   8      134.56       98.06     47.47 o 
   0  11   8       19.43       35.09     59.85 o 
   1  11   8      406.97      389.15     69.31 o 
   2  11   8     2662.36     2833.02    669.97 o 
   3  11   8       48.78        4.95     47.30 o 
   4  11   8        5.04      -50.36     51.90 o 
   5  11   8      119.28      139.33     63.96 o 
   6  11   8      516.69      509.45     69.25 o 
   7  11   8       60.74       38.38     59.05 o 
   8  11   8        4.04       24.42     61.14 o 
  -8  12   8      101.57      160.34     89.28 o 
  -7  12   8       64.99       73.95     76.19 o 
  -6  12   8      142.60       78.04     55.98 o 
  -5  12   8     1556.68     1594.37    107.04 o 
  -4  12   8       29.73       45.06     51.51 o 
  -3  12   8      161.37      110.47     49.43 o 
  -2  12   8        4.19       23.76     43.02 o 
  -1  12   8     1241.76     1221.38    115.32 o 
   0  12   8       16.99      -40.24     46.73 o 
   1  12   8     1469.48     1506.80    229.69 o 
   2  12   8        8.08      -37.54     49.20 o 
   3  12   8     3585.97     3217.99    923.57 o 
   4  12   8        7.81      -23.16     53.70 o 
   5  12   8     1097.62     1002.09    108.37 o 
   6  12   8       80.50       62.02     67.33 o 
   7  12   8     1217.64     1474.74    501.86 o 
  -8  13   8      152.13       62.95     79.57 o 
  -7  13   8      272.13      161.25     81.88 o 
  -6  13   8      144.57       31.61     54.57 o 
  -5  13   8       49.29       19.61     48.86 o 
  -4  13   8       31.95       74.93     56.70 o 
  -3  13   8      147.17       88.73     51.63 o 
  -2  13   8      743.95      654.07     96.45 o 
  -1  13   8       29.87      -12.88     65.58 o 
   0  13   8      535.50      557.65    118.03 o 
   1  13   8        1.53      -56.37     54.69 o 
   2  13   8       10.32      -29.94     53.27 o 
   3  13   8      271.13      198.09     63.44 o 
   4  13   8       33.49       18.81     58.03 o 
   5  13   8      118.54      152.88    137.63 o 
   6  13   8       74.88       41.81     63.21 o 
   7  13   8       12.76       51.32     68.50 o 
  -7  14   8        6.80      -10.67     69.38 o 
  -6  14   8      364.07      287.49     97.64 o 
  -5  14   8      554.69      532.13     78.42 o 
  -4  14   8     1853.26     1998.46    122.87 o 
  -3  14   8       67.40       55.70     61.94 o 
  -2  14   8     3270.87     3372.10    185.61 o 
  -1  14   8     1707.81     1890.81    147.60 o 
   0  14   8     3476.24     3336.88    315.79 o 
   1  14   8      547.22      548.03     89.35 o 
   2  14   8     3111.72     2726.38    524.75 o 
   3  14   8      951.11     1005.16    139.89 o 
   4  14   8     1727.79     1991.85    617.84 o 
   5  14   8        1.35       11.01     60.00 o 
   6  14   8     1020.93     1120.09    468.71 o 
   7  14   8       53.42       82.33     78.61 o 
  -7  15   8        8.91      -57.32     81.76 o 
  -6  15   8        9.87      -18.23     77.76 o 
  -5  15   8      558.55      635.66    108.66 o 
  -4  15   8      115.93      185.75     82.29 o 
  -3  15   8       95.63       51.02     64.01 o 
  -2  15   8        6.48       55.62     69.09 o 
  -1  15   8        1.56       59.17     79.01 o 
   0  15   8      656.59      700.26    103.29 o 
   1  15   8        2.83       63.12     92.78 o 
   2  15   8      123.84      167.70     78.80 o 
   3  15   8      106.13      108.83     75.13 o 
   4  15   8        4.88       43.44     61.52 o 
   5  15   8       64.22      111.79     76.04 o 
   6  15   8      260.64      247.31     88.29 o 
  -6  16   8       18.51       11.30     75.28 o 
  -5  16   8      892.59      805.23    124.66 o 
  -4  16   8      254.36      265.05     91.20 o 
  -3  16   8      588.66      586.23     96.89 o 
  -2  16   8      538.62      667.35    104.28 o 
  -1  16   8     1422.40     1502.90    237.69 o 
   0  16   8      362.72      433.52     87.67 o 
   1  16   8     2129.62     2711.28    533.58 o 
   2  16   8       10.77       72.20     81.80 o 
   3  16   8     2476.79     2231.07    271.56 o 
   4  16   8       20.47       82.78     87.24 o 
   5  16   8     1544.50     1535.02    333.34 o 
  -5  17   8      375.72      405.62    108.93 o 
  -4  17   8       25.39       39.75     71.17 o 
  -3  17   8      374.44      501.94    162.57 o 
  -2  17   8       24.33      -51.75     66.07 o 
  -1  17   8        8.94      -28.03     64.90 o 
   0  17   8       74.58       83.27     72.19 o 
   1  17   8       49.84       13.89     79.62 o 
   2  17   8        0.28       -6.07     84.98 o 
   3  17   8       64.69       19.25     76.34 o 
   4  17   8        0.92      -18.60     69.63 o 
   5  17   8       57.61       47.89     73.48 o 
  -5  18   8      442.88      527.86    108.21 o 
  -4  18   8      129.53       38.51    129.01 o 
  -3  18   8        7.30       -1.18     88.36 o 
  -2  18   8      209.34      121.35     79.60 o 
  -1  18   8      351.96      305.63     98.61 o 
   0  18   8      359.21      388.58     92.18 o 
   1  18   8       96.73       69.25     74.82 o 
   2  18   8      468.24      497.31    103.83 o 
   3  18   8      476.32      411.41     99.27 o 
   4  18   8      455.82      437.94     94.12 o 
  -3  19   8       17.19      -82.55    135.78 o 
  -2  19   8       14.78       21.95     82.84 o 
  -1  19   8       35.35       -1.13     87.08 o 
   0  19   8      121.28       90.55     83.75 o 
   1  19   8       33.79        3.05     67.83 o 
   2  19   8       23.94      -63.76     77.91 o 
   3  19   8        2.31      -44.47     73.46 o 
  -2  20   8      720.32      717.18    125.48 o 
  -1  20   8      163.59      397.87    101.03 o 
   0  20   8      733.06      695.02    111.50 o 
   1  20   8      120.85       91.07     79.80 o 
  -9   0   9     1691.25     1807.74    191.71 o 
  -7   0   9      370.09      330.57     72.45 o 
  -5   0   9     9694.09    10871.14    381.56 o 
  -3   0   9     9368.43    10546.36    632.23 o 
  -1   0   9    41646.49    44408.48    795.52 o 
   1   0   9     6793.33     7133.27    384.10 o 
   3   0   9     4410.88     5089.90    280.37 o 
   5   0   9     3716.03     3934.44    357.26 o 
   7   0   9     4810.92     5465.00    219.98 o 
   9   0   9      459.32      429.61    119.05 o 
  -9   1   9      508.45      443.23     84.03 o 
  -8   1   9      355.59      331.20     65.34 o 
  -7   1   9       18.22      -20.33     45.91 o 
  -6   1   9      346.81      315.71     41.54 o 
  -5   1   9      986.78      975.57     53.61 o 
  -4   1   9     1404.99     1422.69     59.48 o 
  -3   1   9     1271.93     1226.49     43.52 o 
  -2   1   9      284.52      259.43     24.67 o 
  -1   1   9      136.31      179.57     32.47 o 
   0   1   9      418.29      347.36     25.89 o 
   1   1   9      783.67      773.52     35.16 o 
   2   1   9      134.76      117.42     21.21 o 
   3   1   9       46.27       12.14     22.24 o 
   4   1   9     1280.62     1350.85     69.52 o 
   5   1   9       86.95       43.73     34.56 o 
   6   1   9      107.95       38.10     43.10 o 
   7   1   9       16.68       60.07     49.42 o 
   8   1   9        2.93       51.41     50.38 o 
   9   1   9      126.74      193.00     64.65 o 
  -9   2   9        0.61      -16.33     68.23 o 
  -8   2   9     2406.43     2531.84    132.84 o 
  -7   2   9      908.27      818.16     72.91 o 
  -6   2   9     1145.39     1134.37     74.67 o 
  -5   2   9        9.76      -16.20     32.71 o 
  -4   2   9     4532.74     4913.78    105.57 o 
  -3   2   9        6.98      -10.47     19.44 o 
  -2   2   9     2235.88     2147.09     76.96 o 
  -1   2   9     1080.81     1134.98     37.04 o 
   0   2   9      399.57      386.02     26.46 o 
   1   2   9      838.12      784.11     34.25 o 
   2   2   9     4540.62     4810.23     93.13 o 
   3   2   9       93.39       78.47     23.38 o 
   4   2   9     3415.03     3464.59    158.74 o 
   5   2   9        0.32      -22.46     31.26 o 
   6   2   9     1245.47     1557.21     85.74 o 
   7   2   9      210.96      238.43     51.11 o 
   8   2   9      816.23      952.22    149.50 o 
   9   2   9        1.06       26.65     56.94 o 
 -10   3   9        4.32     -112.69    106.33 o 
  -9   3   9       68.52      103.34     68.54 o 
  -8   3   9     1056.99     1188.30    217.27 o 
  -7   3   9      225.29      161.06     49.59 o 
  -6   3   9      410.50      521.44     58.92 o 
  -5   3   9     2231.02     2048.19     94.83 o 
  -4   3   9     1388.57     1557.77     80.42 o 
  -3   3   9     1561.97     1466.33    123.70 o 
  -2   3   9        1.06        7.97     18.96 o 
  -1   3   9     1003.90     1117.35     43.83 o 
   0   3   9      584.39      540.62     28.27 o 
   1   3   9      174.71      155.05     21.64 o 
   2   3   9      966.53      930.62     38.46 o 
   3   3   9      299.25      282.95     27.92 o 
   4   3   9     1179.99      972.92     59.51 o 
   5   3   9      202.83      148.87     37.57 o 
   6   3   9      753.81      790.34     65.07 o 
   7   3   9       25.59        6.41     45.98 o 
   8   3   9       47.64       69.80     55.75 o 
   9   3   9       21.55       79.59     64.38 o 
  -9   4   9      460.98      377.89    138.35 o 
  -8   4   9      419.38      432.50     66.71 o 
  -7   4   9      408.04      413.55     85.96 o 
  -6   4   9      333.02      258.27     49.29 o 
  -5   4   9     1567.27     1509.98     84.75 o 
  -4   4   9      954.49     1098.74     71.32 o 
  -3   4   9        6.49      -27.87     29.57 o 
  -2   4   9     1772.67     1882.02     59.11 o 
  -1   4   9     1800.18     1703.48     77.98 o 
   0   4   9     2825.08     2752.75     98.86 o 
   1   4   9     1687.39     1634.10     80.18 o 
   2   4   9     5427.00     5059.31    173.60 o 
   3   4   9     1066.25     1081.68     49.45 o 
   4   4   9     1776.82     1879.37    121.20 o 
   5   4   9     1085.65     1027.89     64.90 o 
   6   4   9      315.41      265.55     59.43 o 
   7   4   9     1097.21     1265.98    104.29 o 
   8   4   9       65.76       27.97     49.72 o 
   9   4   9      231.21      242.65     64.82 o 
  -9   5   9      215.48       86.83    115.15 o 
  -8   5   9       29.60        7.53     52.37 o 
  -7   5   9        1.68      -19.34     44.64 o 
  -6   5   9       17.02       14.06     41.83 o 
  -5   5   9     1112.28     1100.96     88.14 o 
  -4   5   9       45.02      -56.48     37.65 o 
  -3   5   9       61.10       36.48     33.23 o 
  -2   5   9       51.40       74.78     40.01 o 
  -1   5   9      368.81      394.93     45.00 o 
   0   5   9        4.12      -14.58     22.41 o 
   1   5   9      289.39      241.95     25.06 o 
   2   5   9        0.27      -28.06     24.40 o 
   3   5   9       57.71       24.27     22.09 o 
   4   5   9        1.92       19.14     32.05 o 
   5   5   9       10.25       19.77     39.63 o 
   6   5   9        0.13      -18.81     41.68 o 
   7   5   9      105.03       96.33     56.25 o 
   8   5   9       15.63       17.87     53.60 o 
   9   5   9      178.07      277.25     69.09 o 
  -9   6   9      540.85      481.22     93.42 o 
  -8   6   9      104.09       75.75     56.14 o 
  -7   6   9      490.54      384.58     59.99 o 
  -6   6   9       13.05       30.83     43.74 o 
  -5   6   9     4498.29     4257.47    574.92 o 
  -4   6   9     1938.13     2202.26    100.08 o 
  -3   6   9     3642.38     3785.68    128.87 o 
  -2   6   9     4699.21     5202.50    279.92 o 
  -1   6   9     9865.34     9745.50    355.28 o 
   0   6   9     3077.92     3059.53    106.48 o 
   1   6   9     5281.95     5442.67    314.93 o 
   2   6   9     2853.28     2633.14     95.38 o 
   3   6   9     4242.14     3961.79    344.58 o 
   4   6   9     1261.72     1156.67     74.93 o 
   5   6   9     1644.28     1627.51    109.00 o 
   6   6   9      687.34      758.80     75.00 o 
   7   6   9      811.01      904.47    121.55 o 
   8   6   9      550.30      533.24     72.23 o 
  -9   7   9        1.47       19.18     90.73 o 
  -8   7   9      632.55      553.21    119.77 o 
  -7   7   9        5.66       17.27     49.75 o 
  -6   7   9      261.10      227.35     50.82 o 
  -5   7   9        3.05       23.35     41.54 o 
  -4   7   9       48.93       25.73     45.36 o 
  -3   7   9       71.73       27.60     40.87 o 
  -2   7   9      136.86       93.07     42.45 o 
  -1   7   9        5.76       -2.55     36.13 o 
   0   7   9     4665.36     4402.21    388.12 o 
   1   7   9        0.05      -10.77     35.86 o 
   2   7   9       62.23       41.41     41.22 o 
   3   7   9        0.49      -34.09     33.24 o 
   4   7   9     1245.50     1322.51     82.20 o 
   5   7   9        5.05        0.33     39.73 o 
   6   7   9       74.52       87.15     50.31 o 
   7   7   9        1.63       46.78     48.61 o 
   8   7   9       13.37       45.23     59.80 o 
  -9   8   9      366.84      293.04     94.12 o 
  -8   8   9      490.72      435.13     92.75 o 
  -7   8   9      576.22      495.08     69.46 o 
  -6   8   9      853.42      892.07     80.50 o 
  -5   8   9     1786.00     1865.94    123.49 o 
  -4   8   9     6143.00     6743.15    181.46 o 
  -3   8   9      879.85      846.44     70.43 o 
  -2   8   9    11406.80    11346.59    553.41 o 
  -1   8   9     3135.58     2936.43    137.80 o 
   0   8   9     8204.33     8060.82    339.53 o 
   1   8   9     2254.06     2491.42    194.06 o 
   2   8   9     5908.59     5845.96    622.97 o 
   3   8   9     1983.86     1771.24    245.60 o 
   4   8   9     1889.01     1857.29    259.34 o 
   5   8   9      768.40      687.33     65.19 o 
   6   8   9     1292.21     1443.95    240.10 o 
   7   8   9      533.02      676.32    153.12 o 
   8   8   9      574.87      578.40     77.47 o 
  -9   9   9       31.94       55.47     78.63 o 
  -8   9   9      502.84      526.27    102.86 o 
  -7   9   9        0.91      -60.48     45.50 o 
  -6   9   9       11.55      -18.34     47.85 o 
  -5   9   9     1288.51     1190.80     87.67 o 
  -4   9   9        6.58       -3.32     56.37 o 
  -3   9   9      528.25      477.87     59.97 o 
  -2   9   9      146.37      160.28     50.64 o 
  -1   9   9        8.13       55.66     45.78 o 
   0   9   9      164.17      144.94     50.85 o 
   1   9   9      187.66      149.95     45.15 o 
   2   9   9      652.26      653.83     81.06 o 
   3   9   9      214.03      248.81     62.09 o 
   4   9   9      382.82      320.70    114.02 o 
   5   9   9      107.90       21.86     53.04 o 
   6   9   9      864.61      855.23    199.60 o 
   7   9   9       36.44       91.16     53.63 o 
   8   9   9        7.25       85.07     68.46 o 
  -8  10   9      160.43       84.00     76.06 o 
  -7  10   9      215.57      203.30     60.67 o 
  -6  10   9      132.90       95.77     55.62 o 
  -5  10   9     2330.93     2298.43    118.45 o 
  -4  10   9     1006.54      812.09     75.55 o 
  -3  10   9       10.80      -22.08     40.87 o 
  -2  10   9     2629.87     2496.56    114.67 o 
  -1  10   9     2196.63     2003.75    130.58 o 
   0  10   9     2965.94     2660.62    116.96 o 
   1  10   9      565.10      537.70     78.32 o 
   2  10   9     1991.79     1843.32    291.68 o 
   3  10   9     3061.18     3124.78    413.09 o 
   4  10   9      975.44     1137.49    155.90 o 
   5  10   9      588.85      657.59    132.70 o 
   6  10   9      242.99      237.45     70.84 o 
   7  10   9      806.65     1000.87    184.63 o 
   8  10   9       75.77      -26.46     58.67 o 
  -8  11   9      212.39      216.10     85.13 o 
  -7  11   9      254.45      328.57     85.98 o 
  -6  11   9       47.63       18.52     54.42 o 
  -5  11   9     1291.57     1432.27     99.55 o 
  -4  11   9      486.18      411.03     62.63 o 
  -3  11   9     1317.69     1274.23     90.44 o 
  -2  11   9        3.36       -8.50     43.91 o 
  -1  11   9        4.35      -45.85     38.49 o 
   0  11   9       53.84       19.77     59.78 o 
   1  11   9      249.03      130.00     57.15 o 
   2  11   9      158.45      174.88     89.49 o 
   3  11   9      399.12      411.23     82.00 o 
   4  11   9      302.58      241.97     70.67 o 
   5  11   9      114.15       79.94     62.24 o 
   6  11   9       18.57      -46.40     58.34 o 
   7  11   9       82.55       15.92     65.40 o 
  -8  12   9      355.48      315.99     88.26 o 
  -7  12   9       33.78      -27.79     76.76 o 
  -6  12   9      182.52      160.08     83.12 o 
  -5  12   9      491.41      501.18     73.53 o 
  -4  12   9     1124.97     1114.84     90.54 o 
  -3  12   9       80.21       26.75     48.18 o 
  -2  12   9     1615.90     1637.50    140.48 o 
  -1  12   9       97.33      124.27     52.16 o 
   0  12   9      458.61      331.27     71.53 o 
   1  12   9       23.90      -30.09     50.40 o 
   2  12   9      457.77      380.54    175.29 o 
   3  12   9      292.81      300.23     74.61 o 
   4  12   9      486.39      561.46    173.96 o 
   5  12   9       24.84      -68.15     57.47 o 
   6  12   9      680.63      529.37     96.64 o 
   7  12   9        2.23       35.80     66.03 o 
  -7  13   9        3.62      -17.64     81.92 o 
  -6  13   9      114.27       64.16     59.69 o 
  -5  13   9       65.63       53.26     55.30 o 
  -4  13   9      759.28      778.12     86.79 o 
  -3  13   9      112.78      110.06     50.56 o 
  -2  13   9      153.24      182.28     59.39 o 
  -1  13   9      305.11      353.78     84.04 o 
   0  13   9      219.98      250.66     81.80 o 
   1  13   9      200.19      244.01     82.52 o 
   2  13   9      116.29       72.64     58.19 o 
   3  13   9       10.50       26.99     59.23 o 
   4  13   9      177.30      140.43    108.99 o 
   5  13   9       14.76      -17.57     65.65 o 
   6  13   9      311.74      375.53     84.46 o 
   7  13   9        0.33        8.32     75.41 o 
  -7  14   9      273.80      244.68     91.98 o 
  -6  14   9       48.27      -27.32     60.63 o 
  -5  14   9     1268.05     1331.74    114.32 o 
  -4  14   9      279.03      322.31     72.68 o 
  -3  14   9     1705.22     1964.95    133.10 o 
  -2  14   9      607.95      541.39     94.47 o 
  -1  14   9     2907.23     2708.20    220.76 o 
   0  14   9      357.07      277.30     78.45 o 
   1  14   9     1402.46     1421.87    373.16 o 
   2  14   9      238.14      105.13     64.27 o 
   3  14   9     1222.56     1020.91    121.82 o 
   4  14   9      205.58      101.17    113.71 o 
   5  14   9      737.23      736.67    102.21 o 
   6  14   9      155.34       95.48     80.21 o 
  -6  15   9      113.24       77.52     69.66 o 
  -5  15   9       77.66      104.00     68.24 o 
  -4  15   9       99.45       64.98     74.94 o 
  -3  15   9      175.36      210.69    127.16 o 
  -2  15   9      178.41      213.66    131.26 o 
  -1  15   9      115.61      155.46     77.88 o 
   0  15   9       13.66       82.11     75.28 o 
   1  15   9        1.10      -64.92     61.64 o 
   2  15   9       13.94       10.63     58.93 o 
   3  15   9      112.96       51.19     96.68 o 
   4  15   9        1.78      -50.59     52.88 o 
   5  15   9      157.61      141.38     73.96 o 
   6  15   9       54.53       21.01     80.88 o 
  -6  16   9      584.02      610.00    117.48 o 
  -5  16   9      203.20      139.49     92.43 o 
  -4  16   9      649.20      661.77    108.55 o 
  -3  16   9      120.26       95.86     74.89 o 
  -2  16   9      492.95      639.58    107.70 o 
  -1  16   9      720.26      804.00    111.78 o 
   0  16   9      517.57      469.32     85.91 o 
   1  16   9        0.93       55.90     71.03 o 
   2  16   9     1015.09      966.20    110.41 o 
   3  16   9       95.04      161.05     72.43 o 
   4  16   9      665.62      702.53    159.49 o 
   5  16   9        4.52       27.26     75.03 o 
  -5  17   9      137.63      153.22     87.25 o 
  -4  17   9      646.79      568.86    114.54 o 
  -3  17   9       86.70       59.20     70.52 o 
  -2  17   9        0.07      -50.68     74.53 o 
  -1  17   9       66.98       56.61     67.92 o 
   0  17   9       46.30      -50.40     70.61 o 
   1  17   9       24.62        8.17     80.85 o 
   2  17   9       48.10       90.87     66.60 o 
   3  17   9        4.10      -33.67     62.63 o 
   4  17   9       23.16       -4.70     75.42 o 
  -4  18   9      129.17      186.23     82.42 o 
  -3  18   9      116.32       82.80     87.66 o 
  -2  18   9      122.68      238.92     95.53 o 
  -1  18   9      188.82      135.65     73.66 o 
   0  18   9      265.31      366.94     91.50 o 
   1  18   9      289.57      333.15     97.23 o 
   2  18   9      472.78      455.95     94.33 o 
   3  18   9      299.55      291.84    103.45 o 
  -3  19   9        2.62      -22.63     80.56 o 
  -2  19   9      105.65      136.85     97.70 o 
  -1  19   9        0.22       45.95     86.01 o 
   0  19   9       17.78       51.31     94.93 o 
   1  19   9        0.68      -10.27     64.38 o 
   2  19   9       36.75       10.66     75.95 o 
  -8   0  10     2271.64     2469.50    222.50 o 
  -6   0  10     3429.85     3085.69    223.94 o 
  -4   0  10     9552.71    11674.04    856.92 o 
  -2   0  10    14796.98    16741.28    938.77 o 
   0   0  10     3843.85     3937.16    256.75 o 
   2   0  10    10296.78    10833.63    641.08 o 
   4   0  10     1553.50     1418.13     98.55 o 
   6   0  10     1796.05     1760.26    126.39 o 
   8   0  10     1351.44     1431.52    128.65 o 
  -9   1  10       76.88       83.84     71.38 o 
  -8   1  10      863.24      781.92     98.19 o 
  -7   1  10       30.41       22.01     61.40 o 
  -6   1  10      362.19      301.53     61.06 o 
  -5   1  10      294.86      310.43     46.47 o 
  -4   1  10      122.20      137.23     38.17 o 
  -3   1  10       25.39       20.60     23.97 o 
  -2   1  10      443.78      502.96     32.48 o 
  -1   1  10      495.42      491.96     31.16 o 
   0   1  10     5866.16     5835.48    127.86 o 
   1   1  10      388.62      342.06     27.31 o 
   2   1  10     1622.04     1331.17     49.57 o 
   3   1  10       25.48       17.89     23.27 o 
   4   1  10        8.67      -15.47     27.33 o 
   5   1  10       33.85       20.81     38.16 o 
   6   1  10     1057.13     1126.08     90.34 o 
   7   1  10        3.71        4.49     43.80 o 
   8   1  10       28.55      -14.32     50.55 o 
   9   1  10       40.25       -5.50     58.19 o 
  -9   2  10     1442.66     1445.17    124.39 o 
  -8   2  10       18.14      112.94     67.09 o 
  -7   2  10     3671.48     3925.38    146.14 o 
  -6   2  10       78.06       49.71     48.04 o 
  -5   2  10     8659.89     9083.16    185.41 o 
  -4   2  10        0.56        2.94     32.03 o 
  -3   2  10     1461.87     1764.21     72.73 o 
  -2   2  10       27.63       11.04     24.63 o 
  -1   2  10     6727.17     7267.72    252.90 o 
   0   2  10       59.38       98.27     31.19 o 
   1   2  10     3009.63     2818.42     96.28 o 
   2   2  10       17.98       22.56     21.28 o 
   3   2  10     3357.24     3448.61     78.24 o 
   4   2  10      365.38      304.84     37.04 o 
   5   2  10     1349.60     1296.24     91.40 o 
   6   2  10       13.16      -41.15     40.03 o 
   7   2  10      224.57      145.92     50.25 o 
   8   2  10       22.11       73.15     51.20 o 
   9   2  10       88.18      110.29     64.43 o 
  -9   3  10      314.67      300.91    107.97 o 
  -8   3  10        6.08      -26.10     53.99 o 
  -7   3  10      171.54      180.77     70.81 o 
  -6   3  10       76.65       87.14     47.88 o 
  -5   3  10      765.15      767.81     66.74 o 
  -4   3  10      715.67      698.27     86.08 o 
  -3   3  10       15.28      -24.21     27.64 o 
  -2   3  10     1285.76     1246.27     53.73 o 
  -1   3  10     1881.75     1925.98     59.98 o 
   0   3  10      509.83      539.58     30.69 o 
   1   3  10        0.02       -4.64     19.04 o 
   2   3  10       21.18      -12.74     19.86 o 
   3   3  10       60.74       64.00     25.84 o 
   4   3  10       67.36      -21.54     29.17 o 
   5   3  10       80.76       75.56     37.66 o 
   6   3  10        7.48      -31.71     42.29 o 
   7   3  10        1.45      -15.05     48.35 o 
   8   3  10        6.01      -13.76     52.74 o 
  -9   4  10       66.48       28.54     68.90 o 
  -8   4  10     1420.79     1416.46    124.19 o 
  -7   4  10       70.90       -3.50     47.71 o 
  -6   4  10     1187.14     1159.84     82.38 o 
  -5   4  10      652.85      549.44     62.21 o 
  -4   4  10     1405.70     1530.45     82.82 o 
  -3   4  10       66.69       40.14     37.67 o 
  -2   4  10     1972.71     2071.88     88.29 o 
  -1   4  10     1912.52     1938.92     76.72 o 
   0   4  10       48.95        7.03     23.66 o 
   1   4  10     1741.62     1636.08     49.75 o 
   2   4  10     2887.92     2736.47    102.43 o 
   3   4  10     4344.97     4582.01    111.67 o 
   4   4  10      369.17      337.70     44.85 o 
   5   4  10     1203.07     1244.58     85.21 o 
   6   4  10      323.39      344.43     52.21 o 
   7   4  10      162.19      132.91     60.10 o 
   8   4  10      291.30      258.93     65.22 o 
  -9   5  10       54.75       63.43    103.66 o 
  -8   5  10      617.86      783.69    102.87 o 
  -7   5  10        0.65      -68.92     45.95 o 
  -6   5  10       18.97        1.16     44.23 o 
  -5   5  10        0.30       18.45     41.03 o 
  -4   5  10       10.54      -12.86     38.75 o 
  -3   5  10       58.28       14.89     35.97 o 
  -2   5  10      575.71      534.09     54.00 o 
  -1   5  10       13.00       24.32     42.70 o 
   0   5  10        3.94        6.19     22.50 o 
   1   5  10      105.83       38.71     25.96 o 
   2   5  10     2004.10     1979.88     73.71 o 
   3   5  10       21.79      -10.96     26.62 o 
   4   5  10        2.81      -25.15     29.53 o 
   5   5  10      170.56      171.92     49.73 o 
   6   5  10      484.99      411.34     62.26 o 
   7   5  10       33.20       39.45     51.78 o 
   8   5  10        7.30       16.54     55.66 o 
  -9   6  10      251.26      236.26    132.19 o 
  -8   6  10     1151.14     1229.29     95.19 o 
  -7   6  10      171.25      156.19     53.26 o 
  -6   6  10     1269.74     1145.31     95.71 o 
  -5   6  10      576.76      651.74     69.72 o 
  -4   6  10     2753.14     2743.12    146.35 o 
  -3   6  10     1034.20     1018.95     74.78 o 
  -2   6  10     5228.94     5578.94    219.61 o 
  -1   6  10     3168.04     3033.45    112.30 o 
   0   6  10     4239.35     4253.78    283.26 o 
   1   6  10      921.68      945.42     49.00 o 
   2   6  10     6844.85     6574.61    119.72 o 
   3   6  10      289.83      267.03     39.45 o 
   4   6  10      845.99      789.16     84.25 o 
   5   6  10      661.08      780.67     70.90 o 
   6   6  10      533.58      483.87     65.67 o 
   7   6  10      341.52      369.96     67.38 o 
   8   6  10      268.47      343.75     67.32 o 
  -9   7  10      463.66      605.52    159.69 o 
  -8   7  10       22.32       70.85     59.01 o 
  -7   7  10        6.12      -50.57     52.95 o 
  -6   7  10       43.45       91.71     52.62 o 
  -5   7  10        3.26      -21.86     43.30 o 
  -4   7  10       54.80       32.78     57.61 o 
  -3   7  10        4.61      -16.85     39.24 o 
  -2   7  10       61.33      117.38     47.58 o 
  -1   7  10      438.24      482.19     64.68 o 
   0   7  10        1.53        4.92     38.04 o 
   1   7  10        7.55        4.07     36.51 o 
   2   7  10        0.14        0.60     46.60 o 
   3   7  10       13.79        1.40     45.55 o 
   4   7  10        2.06      -19.43     54.53 o 
   5   7  10       15.21       -0.16     43.09 o 
   6   7  10       37.33       76.87     51.16 o 
   7   7  10        4.23       36.45     54.42 o 
   8   7  10        1.66       10.86     53.69 o 
  -9   8  10      358.03      320.39     93.77 o 
  -8   8  10      473.08      428.20     95.23 o 
  -7   8  10      137.90      135.35     61.83 o 
  -6   8  10     1542.84     1499.43    100.19 o 
  -5   8  10     2298.66     2706.95    125.28 o 
  -4   8  10     2248.01     2111.16    108.62 o 
  -3   8  10     2538.67     2466.76    136.66 o 
  -2   8  10     3104.96     3250.49    157.15 o 
  -1   8  10     9376.06     9624.29    343.65 o 
   0   8  10     1665.59     1578.26     88.70 o 
   1   8  10     1907.03     1787.36    198.01 o 
   2   8  10     3667.75     3701.12    130.67 o 
   3   8  10     3205.55     2755.60    143.58 o 
   4   8  10     1242.67     1326.79    148.51 o 
   5   8  10     2157.99     1916.66    334.06 o 
   6   8  10      211.63      298.54     82.00 o 
   7   8  10      932.50      921.22    124.00 o 
   8   8  10      110.59      146.97     65.20 o 
  -8   9  10      469.74      543.08    101.08 o 
  -7   9  10       15.82       11.27     54.90 o 
  -6   9  10       29.68      -14.14     46.49 o 
  -5   9  10       48.05       67.36     53.04 o 
  -4   9  10        7.28       -7.25     40.69 o 
  -3   9  10      189.41       95.35     50.53 o 
  -2   9  10     1712.10     1577.42    126.12 o 
  -1   9  10      129.66      226.60     53.66 o 
   0   9  10       45.13       41.25     42.78 o 
   1   9  10        1.02       21.56     37.17 o 
   2   9  10      720.13      822.15     87.45 o 
   3   9  10      173.69      154.87     64.80 o 
   4   9  10       68.98       53.32     56.63 o 
   5   9  10      293.72      334.35     77.83 o 
   6   9  10      183.08      167.08     83.85 o 
   7   9  10      130.91      194.72     77.92 o 
  -8  10  10      837.20      916.46    122.03 o 
  -7  10  10      389.85      268.55     80.39 o 
  -6  10  10     1200.84     1244.73     98.97 o 
  -5  10  10       38.84       30.45     53.36 o 
  -4  10  10      612.20      596.09     68.08 o 
  -3  10  10       22.74      -62.45     41.63 o 
  -2  10  10      542.58      703.27     74.40 o 
  -1  10  10      281.77      266.49     52.32 o 
   0  10  10      498.39      516.56     66.75 o 
   1  10  10     2680.71     2450.71    247.54 o 
   2  10  10     3387.96     3879.04    359.62 o 
   3  10  10     1379.78     1115.99    124.39 o 
   4  10  10      502.96      429.63     78.79 o 
   5  10  10      459.15      451.73    104.68 o 
   6  10  10      304.48      277.71     77.33 o 
   7  10  10       87.71       63.20     78.69 o 
  -8  11  10      160.49      136.94     90.83 o 
  -7  11  10       65.35      -11.92     56.51 o 
  -6  11  10       38.39      -17.43     50.75 o 
  -5  11  10       67.31       43.80     53.84 o 
  -4  11  10     1384.83     1280.92     97.56 o 
  -3  11  10       34.86        0.78     44.79 o 
  -2  11  10       91.39       49.54     44.83 o 
  -1  11  10       92.64      149.79     52.92 o 
   0  11  10      654.76      554.44     68.22 o 
   1  11  10      108.54       52.13     55.08 o 
   2  11  10      161.36      270.69     77.56 o 
   3  11  10      316.47      316.51     77.73 o 
   4  11  10       86.30      -11.01     58.07 o 
   5  11  10      113.53       47.86     59.40 o 
   6  11  10      198.35      189.67     85.39 o 
   7  11  10        3.04      -20.97     67.80 o 
  -7  12  10      648.35      827.42    176.63 o 
  -6  12  10      110.61       40.93     54.49 o 
  -5  12  10     1970.02     1911.87    162.01 o 
  -4  12  10       12.78      -59.57     50.50 o 
  -3  12  10      270.62      177.78     58.33 o 
  -2  12  10        0.20      -12.53     53.60 o 
  -1  12  10     1473.29     1516.32    178.73 o 
   0  12  10      352.48      194.54     75.19 o 
   1  12  10      186.04      154.94     66.02 o 
   2  12  10      422.63      401.63     84.45 o 
   3  12  10      911.21      748.31     98.23 o 
   4  12  10       27.28        0.73     58.97 o 
   5  12  10      135.78      178.69     76.68 o 
   6  12  10        0.65       58.17     64.76 o 
  -7  13  10       85.34       86.48     76.95 o 
  -6  13  10        4.34      -29.97     58.10 o 
  -5  13  10      137.71      130.06     63.45 o 
  -4  13  10       20.93      104.16     55.90 o 
  -3  13  10      185.20       86.08     58.84 o 
  -2  13  10        9.77       47.17     52.95 o 
  -1  13  10      373.74      428.45    133.01 o 
   0  13  10      252.55      300.68    215.11 o 
   1  13  10      138.44      151.77     72.35 o 
   2  13  10       30.62      -10.68     59.86 o 
   3  13  10        4.60        3.99     57.72 o 
   4  13  10       42.39       59.78     60.81 o 
   5  13  10       81.33      111.06     65.92 o 
   6  13  10       44.57      145.88     80.26 o 
  -6  14  10      958.69     1162.07    108.27 o 
  -5  14  10      429.99      369.14     77.36 o 
  -4  14  10     2059.96     1921.12    150.55 o 
  -3  14  10       77.32       43.74     55.40 o 
  -2  14  10     3052.64     3708.63    207.35 o 
  -1  14  10     1065.87      984.61    157.33 o 
   0  14  10     1258.36     1242.54    123.19 o 
   1  14  10        9.25      -28.28     95.86 o 
   2  14  10     1371.36     1111.63    114.92 o 
   3  14  10      276.68      163.08     84.88 o 
   4  14  10      419.85      380.93    185.15 o 
   5  14  10        0.22       37.72     71.65 o 
   6  14  10      482.90      454.09    145.84 o 
  -6  15  10        0.70       10.11     64.57 o 
  -5  15  10        5.42       10.14     59.44 o 
  -4  15  10      157.20      100.74     68.86 o 
  -3  15  10       56.95       79.33     77.99 o 
  -2  15  10       37.80      152.39     87.40 o 
  -1  15  10        1.14       43.11     70.71 o 
   0  15  10      456.10      320.09     80.25 o 
   1  15  10        1.13      -17.73     71.95 o 
   2  15  10       27.40       93.56     71.33 o 
   3  15  10        2.74      -10.51     68.80 o 
   4  15  10        2.91      -68.16     56.40 o 
   5  15  10       27.52       34.65     70.26 o 
  -5  16  10     1207.99     1042.55    133.74 o 
  -4  16  10       75.84       75.39     90.54 o 
  -3  16  10     1039.33      899.39    118.32 o 
  -2  16  10      153.57      143.83     82.50 o 
  -1  16  10     1089.67     1052.59    121.32 o 
   0  16  10      193.05      121.93     72.43 o 
   1  16  10      892.65     1003.90    137.53 o 
   2  16  10      298.75      308.83     87.78 o 
   3  16  10      717.95      612.96     99.01 o 
   4  16  10       38.42       13.71     66.19 o 
  -4  17  10       70.38       39.83     80.02 o 
  -3  17  10       57.97      108.19     90.17 o 
  -2  17  10       99.26       33.97     73.86 o 
  -1  17  10        5.21      -16.84     67.16 o 
   0  17  10       20.18      111.93     81.78 o 
   1  17  10       20.63       21.60     69.14 o 
   2  17  10       78.07      197.44     88.11 o 
   3  17  10        0.99       20.61     71.07 o 
  -3  18  10       58.43       27.36     81.80 o 
  -2  18  10      327.88      395.49     94.09 o 
  -1  18  10      236.69      255.90     85.37 o 
   0  18  10      142.96       99.13     79.90 o 
   1  18  10       96.03       77.32     87.30 o 
   2  18  10      164.20      213.63     97.72 o 
   0  19  10        4.48       96.03    108.58 o 
  -9   0  11      897.82      824.94    152.30 o 
  -7   0  11     1333.95     1266.26    173.86 o 
  -5   0  11    16106.46    18915.44    559.34 o 
  -3   0  11     8022.83     8143.68    308.61 o 
  -1   0  11    24136.49    27386.72    506.07 o 
   1   0  11     2576.67     2514.15     88.56 o 
   3   0  11     3864.07     3666.85    111.70 o 
   5   0  11     1704.40     1877.54    124.35 o 
   7   0  11      338.70      459.70    124.90 o 
  -9   1  11      474.49      315.99     84.88 o 
  -8   1  11      162.54      132.21     72.36 o 
  -7   1  11       70.39       52.48     55.16 o 
  -6   1  11        0.72        3.87     61.39 o 
  -5   1  11       95.53       85.21     76.77 o 
  -4   1  11      102.08       98.94     40.98 o 
  -3   1  11        2.60        1.60     32.92 o 
  -2   1  11       60.17       93.31     42.89 o 
  -1   1  11       51.53      105.28     35.04 o 
   0   1  11        4.78       39.94     22.07 o 
   1   1  11      200.37      182.74     26.99 o 
   2   1  11      292.98      264.33     30.41 o 
   3   1  11      267.07      200.31     29.37 o 
   4   1  11        3.19      -44.38     29.59 o 
   5   1  11      121.68      125.34     40.98 o 
   6   1  11      308.39      208.87     51.63 o 
   7   1  11      138.32      177.81     54.60 o 
   8   1  11       16.72      -30.34     46.70 o 
  -9   2  11        3.01      -38.82    153.95 o 
  -8   2  11     2930.01     2952.93    460.81 o 
  -7   2  11      159.68      154.44     66.28 o 
  -6   2  11     5138.25     4426.68    277.62 o 
  -5   2  11       94.72      176.30     43.51 o 
  -4   2  11     8688.88     8143.65   1165.85 o 
  -3   2  11       80.52       -1.11     33.97 o 
  -2   2  11    22811.77    24433.35    726.03 o 
  -1   2  11      252.99      242.81     45.46 o 
   0   2  11     4479.41     4575.00     96.18 o 
   1   2  11      487.73      400.87     30.99 o 
   2   2  11     7065.50     7480.55    188.90 o 
   3   2  11        8.56      -11.03     26.12 o 
   4   2  11       71.94       61.14     30.11 o 
   5   2  11        6.14      -50.49     33.66 o 
   6   2  11      805.27      979.73    103.07 o 
   7   2  11       39.76       13.91     61.99 o 
   8   2  11      243.31      166.55     62.79 o 
  -9   3  11        0.26      -40.52     65.90 o 
  -8   3  11      761.91      690.35     99.69 o 
  -7   3  11       11.01       -6.33     62.75 o 
  -6   3  11      280.52      327.83     71.56 o 
  -5   3  11       61.75       77.41     47.55 o 
  -4   3  11     1298.32     1399.17    101.00 o 
  -3   3  11      154.61       93.40     36.14 o 
  -2   3  11        1.11       23.65     42.19 o 
  -1   3  11       74.44       51.91     31.53 o 
   0   3  11     1015.75      964.97     49.41 o 
   1   3  11      345.53      298.85     33.46 o 
   2   3  11     1860.18     1737.57     54.67 o 
   3   3  11      136.71      120.93     31.98 o 
   4   3  11        2.69      -40.67     27.11 o 
   5   3  11      166.64      156.46     41.02 o 
   6   3  11      820.67      874.03     69.05 o 
   7   3  11        4.12      -69.27     46.18 o 
   8   3  11        0.39      -83.25     55.50 o 
  -9   4  11      454.02      494.06    133.01 o 
  -8   4  11      403.87      469.66     86.33 o 
  -7   4  11     1192.21     1129.27    308.71 o 
  -6   4  11       21.12       16.88     50.48 o 
  -5   4  11     4161.66     4356.56    143.71 o 
  -4   4  11       73.88       17.05     46.63 o 
  -3   4  11      574.95      670.08     62.98 o 
  -2   4  11      107.19       38.10     47.25 o 
  -1   4  11     4242.79     4416.06    149.77 o 
   0   4  11        9.28      -27.79     26.10 o 
   1   4  11     1709.40     1626.07     82.29 o 
   2   4  11     1454.58     1448.22     60.13 o 
   3   4  11     1434.46     1488.63     66.54 o 
   4   4  11      219.41      181.64     38.74 o 
   5   4  11      422.16      376.64     49.67 o 
   6   4  11      474.72      455.17     57.92 o 
   7   4  11        4.21      -65.90     47.12 o 
   8   4  11       78.82       32.55     57.02 o 
  -8   5  11       55.54      102.49     76.26 o 
  -7   5  11      781.14      951.19    111.89 o 
  -6   5  11        0.51       22.11     51.52 o 
  -5   5  11      428.94      435.30     64.20 o 
  -4   5  11      358.69      302.63     54.93 o 
  -3   5  11       57.67       48.25     44.03 o 
  -2   5  11       54.16       43.14     40.00 o 
  -1   5  11     1410.15     1467.73     71.59 o 
   0   5  11      296.81      145.23     48.11 o 
   1   5  11      388.56      296.98     34.97 o 
   2   5  11        2.14      -23.37     31.98 o 
   3   5  11     1889.18     1877.04    161.08 o 
   4   5  11      446.51      378.89     59.72 o 
   5   5  11      332.19      383.72     59.85 o 
   6   5  11      173.54      236.70     56.28 o 
   7   5  11       77.82       74.71     55.41 o 
   8   5  11        2.70       12.98     53.22 o 
  -9   6  11      326.83      344.84    130.34 o 
  -8   6  11      365.22      420.03    117.00 o 
  -7   6  11      846.10      849.75     84.74 o 
  -6   6  11      836.52      929.30     82.83 o 
  -5   6  11     3984.30     4105.53    201.00 o 
  -4   6  11     1490.68     1568.15     94.26 o 
  -3   6  11     1658.02     1620.97     93.38 o 
  -2   6  11     3857.54     4102.08    188.02 o 
  -1   6  11     6616.28     6527.86    212.28 o 
   0   6  11       58.16       -9.86     31.68 o 
   1   6  11     3319.92     3483.48    154.79 o 
   2   6  11     1212.96     1105.86     55.96 o 
   3   6  11     3534.62     3530.26    109.28 o 
   4   6  11      133.33      121.10     59.28 o 
   5   6  11     1127.91     1346.30    116.69 o 
   6   6  11      606.38      712.62     83.90 o 
   7   6  11      229.26      216.32     61.68 o 
   8   6  11      190.03      243.92     64.79 o 
  -8   7  11      818.11      888.92     93.43 o 
  -7   7  11       34.82        8.69     55.96 o 
  -6   7  11      101.29       37.62     52.27 o 
  -5   7  11        0.03       68.31     55.10 o 
  -4   7  11      250.79      232.24     57.70 o 
  -3   7  11      141.55      141.79     48.57 o 
  -2   7  11        1.92       76.27     45.53 o 
  -1   7  11      155.46      186.74     47.05 o 
   0   7  11      145.58       31.74     43.19 o 
   1   7  11       63.87       -1.28     34.20 o 
   2   7  11      923.95      822.74     97.29 o 
   3   7  11       24.93      116.74     57.28 o 
   4   7  11      124.39       40.20     51.23 o 
   5   7  11      110.51      111.94     71.22 o 
   6   7  11      734.48      911.91    114.84 o 
   7   7  11        1.01       17.44     72.89 o 
  -8   8  11      517.31      584.39     83.53 o 
  -7   8  11      736.85      683.63     83.75 o 
  -6   8  11     1106.79     1004.74     90.67 o 
  -5   8  11     2152.46     2261.89    120.31 o 
  -4   8  11     2827.10     2832.27    132.84 o 
  -3   8  11     1211.59     1150.44     85.20 o 
  -2   8  11     5410.23     5400.52    163.54 o 
  -1   8  11     4661.65     4554.59    286.43 o 
   0   8  11      998.11      912.45     74.63 o 
   1   8  11     2392.97     2472.69    169.69 o 
   2   8  11     2806.07     2855.58    263.92 o 
   3   8  11     1695.70     1707.35    199.62 o 
   4   8  11      543.60      611.03     87.60 o 
   5   8  11      421.68      477.46     86.00 o 
   6   8  11      976.32     1015.79    320.10 o 
   7   8  11       74.49       89.31     72.24 o 
  -8   9  11       84.66      259.78     92.96 o 
  -7   9  11      363.65      467.50     77.65 o 
  -6   9  11       40.12       12.92     57.37 o 
  -5   9  11      422.92      499.74     70.73 o 
  -4   9  11      141.29      143.53     53.96 o 
  -3   9  11       10.32      -25.86     45.87 o 
  -2   9  11       53.56       40.16     45.17 o 
  -1   9  11      722.52      824.41    115.94 o 
   0   9  11      175.52      115.27     46.69 o 
   1   9  11      581.19      462.56     60.06 o 
   2   9  11       34.03       68.52     60.26 o 
   3   9  11      662.60      615.75    141.12 o 
   4   9  11       15.74       -6.42     70.40 o 
   5   9  11       91.12       63.08     59.69 o 
   6   9  11      197.72      289.36     92.26 o 
   7   9  11       33.88       39.24     67.29 o 
  -8  10  11      255.76      193.25     94.98 o 
  -7  10  11      392.78      431.93     72.09 o 
  -6  10  11      279.99      190.50     65.95 o 
  -5  10  11     2948.04     2896.79    137.51 o 
  -4  10  11        4.45      -58.76     49.57 o 
  -3  10  11      459.49      346.27     63.52 o 
  -2  10  11      300.99      248.04     60.88 o 
  -1  10  11     4281.64     4150.34    149.06 o 
   0  10  11      105.08       37.52     46.72 o 
   1  10  11      381.26      383.14     63.20 o 
   2  10  11      571.20      626.29     97.70 o 
   3  10  11     1075.63      923.29    126.65 o 
   4  10  11      377.53      294.46    145.74 o 
   5  10  11       72.60       85.20     67.07 o 
   6  10  11      203.95      183.02     76.61 o 
   7  10  11      124.49      185.98     82.52 o 
  -7  11  11       21.03        2.94     55.40 o 
  -6  11  11      130.53       45.81     59.74 o 
  -5  11  11      213.15      201.60     60.98 o 
  -4  11  11      333.73      231.90     65.81 o 
  -3  11  11        2.57      -65.69     43.80 o 
  -2  11  11       26.38      -10.91     44.48 o 
  -1  11  11       42.58        6.92     48.67 o 
   0  11  11      365.80      213.88     59.63 o 
   1  11  11       40.48      -18.01     57.59 o 
   2  11  11      518.60      538.05     86.26 o 
   3  11  11       83.73       48.57     64.66 o 
   4  11  11       34.41       16.09     58.82 o 
   5  11  11        0.93      -62.23     71.12 o 
   6  11  11      263.04      280.26     85.67 o 
  -7  12  11        1.23       36.31     62.22 o 
  -6  12  11     1173.99     1134.04    117.27 o 
  -5  12  11       36.79      -15.45     54.53 o 
  -4  12  11     1507.72     1445.15    105.20 o 
  -3  12  11      149.64       87.36     78.83 o 
  -2  12  11     3814.54     4393.98    170.88 o 
  -1  12  11      110.28      161.10     61.04 o 
   0  12  11     1036.46     1015.10     88.66 o 
   1  12  11       35.41        5.19     54.87 o 
   2  12  11     1448.20     1668.19    320.00 o 
   3  12  11      433.91      358.59     76.26 o 
   4  12  11      124.15       92.94     66.68 o 
   5  12  11        5.82      -32.93     80.26 o 
   6  12  11      241.81      235.83     83.68 o 
  -6  13  11       31.75       49.44     62.23 o 
  -5  13  11       14.47      -10.14     54.22 o 
  -4  13  11      236.83      164.19     64.70 o 
  -3  13  11        9.26      -69.80     53.17 o 
  -2  13  11        7.82        5.47     55.32 o 
  -1  13  11        0.20      108.81     59.54 o 
   0  13  11       67.69       29.04     73.04 o 
   1  13  11       19.56       44.53     59.87 o 
   2  13  11      105.43      122.23    102.43 o 
   3  13  11       80.84      117.04     80.98 o 
   4  13  11       29.54      -52.40     64.98 o 
   5  13  11       60.67       99.19     75.37 o 
  -6  14  11        8.93       25.61     68.65 o 
  -5  14  11     1922.09     1703.24    171.47 o 
  -4  14  11      128.52      161.76     67.92 o 
  -3  14  11     2771.99     3045.22    184.88 o 
  -2  14  11      334.34      362.75     77.84 o 
  -1  14  11     3680.01     3792.82    296.60 o 
   0  14  11      225.97      274.69     82.38 o 
   1  14  11      768.30     1008.93    123.98 o 
   2  14  11      247.11      255.92     78.20 o 
   3  14  11      545.38      697.80    164.11 o 
   4  14  11       77.98       68.75     70.20 o 
   5  14  11      309.47      239.59     95.24 o 
  -5  15  11       96.25       79.36     70.05 o 
  -4  15  11        9.15       -2.59     61.14 o 
  -3  15  11       60.60       44.33     64.89 o 
  -2  15  11       13.60       31.02     79.06 o 
  -1  15  11      120.60      271.49     89.09 o 
   0  15  11       22.02       95.27    102.53 o 
   1  15  11       18.25       54.08     75.13 o 
   2  15  11       20.18       28.75     77.49 o 
   3  15  11        0.36      -55.16     62.50 o 
   4  15  11        1.99       -9.21     64.91 o 
  -4  16  11     1391.40     1568.08    165.28 o 
  -3  16  11       13.87      -58.30     80.10 o 
  -2  16  11     2062.64     2249.61    215.73 o 
  -1  16  11      211.46      276.86     86.57 o 
   0  16  11     1459.32     1533.50    144.75 o 
   1  16  11        0.29       -2.93     80.44 o 
   2  16  11     1579.72     1697.53    360.23 o 
   3  16  11      108.70       39.45     76.88 o 
  -3  17  11        2.87      -61.71     91.05 o 
  -2  17  11        6.70        9.69     69.56 o 
  -1  17  11        0.86       33.44     69.23 o 
   0  17  11        9.30        3.28     70.07 o 
   1  17  11       45.08       86.56     88.99 o 
   2  17  11       99.15      221.13    109.71 o 
  -1  18  11      464.86      533.13    106.19 o 
   0  18  11       12.34      -60.65     77.84 o 
   1  18  11      255.48      256.43     90.05 o 
  -8   0  12     1043.87      891.86    154.36 o 
  -6   0  12     4268.16     3980.22    272.59 o 
  -4   0  12    11137.77    13535.54    467.17 o 
  -2   0  12    17360.85    19071.59    985.36 o 
   0   0  12     9427.04    10748.79    317.03 o 
   2   0  12    15935.94    16079.96    411.24 o 
   4   0  12     2127.35     2212.80    125.32 o 
   6   0  12     2471.12     2961.52    168.06 o 
   8   0  12      144.81      251.89    115.15 o 
  -9   1  12      330.71      357.87     90.58 o 
  -8   1  12     1162.67     1127.40    209.47 o 
  -7   1  12       18.60       60.14     62.38 o 
  -6   1  12       61.52       47.70     70.44 o 
  -5   1  12      279.04      332.18     76.88 o 
  -4   1  12        0.95      -28.20     63.09 o 
  -3   1  12        4.20       -8.85     39.96 o 
  -2   1  12       43.42       83.50     50.52 o 
  -1   1  12       89.72      197.75     37.94 o 
   0   1  12        0.85       -8.20     29.27 o 
   1   1  12        0.01       -6.48     27.99 o 
   2   1  12        1.78       95.32     30.47 o 
   3   1  12      636.64      626.92     43.05 o 
   4   1  12       21.91       49.99     36.08 o 
   5   1  12       47.90       41.48     41.67 o 
   6   1  12      995.00     1294.01     83.63 o 
   7   1  12       33.48       47.90     49.89 o 
   8   1  12        0.19       17.93     50.62 o 
  -9   2  12      696.89      589.53    100.55 o 
  -8   2  12        9.91        9.23     69.73 o 
  -7   2  12     1301.18     1181.31    116.62 o 
  -6   2  12       81.02       46.10     68.19 o 
  -5   2  12     8093.28     8398.00    509.56 o 
  -4   2  12      257.29      213.16     55.45 o 
  -3   2  12     3087.05     2991.66    117.13 o 
  -2   2  12      119.47       81.66     38.67 o 
  -1   2  12    22801.49    23421.95    352.31 o 
   0   2  12      165.31      114.23     31.98 o 
   1   2  12     7002.79     7147.29    296.04 o 
   2   2  12        8.12       64.95     31.85 o 
   3   2  12    10298.99    11092.67    388.46 o 
   4   2  12        9.10       11.28     35.06 o 
   5   2  12     1660.33     1926.85     96.36 o 
   6   2  12       59.62       90.89     46.69 o 
   7   2  12      246.78      176.58     52.08 o 
   8   2  12        0.10       25.73     51.63 o 
  -8   3  12       73.38      141.38     73.17 o 
  -7   3  12      271.73      309.67    116.18 o 
  -6   3  12      207.96      150.68     62.60 o 
  -5   3  12     1676.37     1575.57    126.24 o 
  -4   3  12       79.68       48.41     39.36 o 
  -3   3  12       53.96       21.15     35.02 o 
  -2   3  12        9.99       -7.63     35.71 o 
  -1   3  12       97.40      109.72     39.31 o 
   0   3  12      731.52      571.31     44.53 o 
   1   3  12       53.58       50.13     33.30 o 
   2   3  12      116.50      143.80     35.20 o 
   3   3  12     1720.08     1780.18    138.71 o 
   4   3  12       31.03       -3.94     36.07 o 
   5   3  12      558.71      621.94     58.12 o 
   6   3  12       41.60       -5.52     46.92 o 
   7   3  12      231.36      175.46     53.03 o 
   8   3  12        8.17      -19.67     52.42 o 
  -8   4  12     1090.90     1007.35    111.53 o 
  -7   4  12      486.14      477.68     86.37 o 
  -6   4  12     1248.24     1046.08    116.79 o 
  -5   4  12      733.64      684.00     64.48 o 
  -4   4  12     2104.72     2172.08     94.21 o 
  -3   4  12      346.60      290.93     46.39 o 
  -2   4  12     3898.17     4024.51    180.86 o 
  -1   4  12      239.68      163.05     50.60 o 
   0   4  12     2887.68     3038.40     97.75 o 
   1   4  12       25.90      -18.12     32.44 o 
   2   4  12     5369.47     5385.23    117.49 o 
   3   4  12      439.18      447.15     51.97 o 
   4   4  12      418.33      381.30     52.08 o 
   5   4  12        4.00       -6.00     50.50 o 
   6   4  12      860.00      957.98     73.22 o 
   7   4  12       23.68       22.87     50.44 o 
  -8   5  12     1409.67     1472.19    134.55 o 
  -7   5  12       18.79       -2.87     99.55 o 
  -6   5  12     1352.36     1317.49     95.66 o 
  -5   5  12       90.18      110.61     57.79 o 
  -4   5  12      974.33      907.07     76.34 o 
  -3   5  12       23.30        9.80     39.91 o 
  -2   5  12      873.39      864.31     63.98 o 
  -1   5  12       76.58      109.90     38.43 o 
   0   5  12      889.26      813.59     76.48 o 
   1   5  12       45.46      -34.64     27.81 o 
   2   5  12      419.36      444.58     43.99 o 
   3   5  12       88.40       56.10     38.43 o 
   4   5  12      317.22      263.98     54.30 o 
   5   5  12        3.11      -22.24     41.69 o 
   6   5  12     1079.52     1337.86    149.53 o 
   7   5  12       11.22      -43.41     66.17 o 
  -8   6  12      619.16      567.96    139.37 o 
  -7   6  12      368.11      311.11     83.84 o 
  -6   6  12     1288.18     1331.83    109.65 o 
  -5   6  12     3832.19     4220.43    153.48 o 
  -4   6  12     2813.63     2992.87    287.80 o 
  -3   6  12     1953.70     2035.09    126.58 o 
  -2   6  12     4131.68     3887.19    135.44 o 
  -1   6  12     5267.91     5157.13    235.30 o 
   0   6  12     2675.50     2453.91     92.96 o 
   1   6  12      292.77      255.29     43.04 o 
   2   6  12     3854.24     3788.28    217.00 o 
   3   6  12     1394.17     1349.20    115.13 o 
   4   6  12     1031.10      919.11     95.24 o 
   5   6  12      537.16      653.11    140.40 o 
   6   6  12     1200.87     1125.85    149.43 o 
   7   6  12      109.13      148.25     83.31 o 
  -8   7  12        5.57       44.64     77.07 o 
  -7   7  12      190.80      136.06     65.14 o 
  -6   7  12       32.78      -25.25     54.20 o 
  -5   7  12      649.38      696.91     77.11 o 
  -4   7  12       11.87       18.09     53.90 o 
  -3   7  12       99.86      169.24     54.80 o 
  -2   7  12        5.29       79.55     47.40 o 
  -1   7  12      430.81      464.67     64.57 o 
   0   7  12       11.66       18.13     35.12 o 
   1   7  12       46.26       30.66     36.05 o 
   2   7  12        0.15       61.85     47.65 o 
   3   7  12      815.45      845.74     78.75 o 
   4   7  12       17.47       25.33     57.93 o 
   5   7  12      601.28      611.53    133.42 o 
   6   7  12        1.00       43.12    134.24 o 
   7   7  12      174.98      138.17     78.52 o 
  -8   8  12      674.06      969.90    150.35 o 
  -7   8  12      597.55      662.65     87.77 o 
  -6   8  12     1326.10     1305.07    102.43 o 
  -5   8  12     3590.44     4063.21    243.80 o 
  -4   8  12      974.49      855.03     83.63 o 
  -3   8  12     1755.83     1529.48     99.19 o 
  -2   8  12     1855.22     1888.65    105.42 o 
  -1   8  12     6327.37     6293.64    287.25 o 
   0   8  12     1897.60     1934.16    196.09 o 
   1   8  12      985.10      896.92     64.28 o 
   2   8  12     3348.92     3735.96    366.05 o 
   3   8  12     2226.88     2020.47    140.50 o 
   4   8  12      720.36      755.25     95.39 o 
   5   8  12      467.66      522.05    106.12 o 
   6   8  12      542.21      676.06    207.31 o 
   7   8  12      290.13      320.95    177.14 o 
  -7   9  12        7.15      -63.04     58.58 o 
  -6   9  12      863.39     1071.80     94.54 o 
  -5   9  12        0.90      138.37     62.20 o 
  -4   9  12     1110.77     1019.70     89.37 o 
  -3   9  12       10.48      -55.57     52.35 o 
  -2   9  12      419.92      435.72     67.03 o 
  -1   9  12      109.61      174.93     50.69 o 
   0   9  12      152.28       65.83     47.77 o 
   1   9  12        0.51      -21.45     47.39 o 
   2   9  12      687.33      709.01     75.91 o 
   3   9  12        9.08       45.49     55.31 o 
   4   9  12      288.50      195.93     71.48 o 
   5   9  12       66.23       64.20     66.72 o 
   6   9  12      678.93      985.16    119.59 o 
  -7  10  12      309.27      432.07     76.25 o 
  -6  10  12     1023.32      927.40    133.44 o 
  -5  10  12      738.89      686.68     84.17 o 
  -4  10  12      619.03      578.42     75.01 o 
  -3  10  12      203.30      169.37     61.19 o 
  -2  10  12     1589.07     1509.97     97.45 o 
  -1  10  12      301.65      292.01     62.90 o 
   0  10  12     1202.51     1202.07    193.54 o 
   1  10  12      124.23       69.21     49.93 o 
   2  10  12     3078.47     3014.56    367.73 o 
   3  10  12      403.81      316.45    100.27 o 
   4  10  12      503.88      420.35     81.74 o 
   5  10  12      164.01      119.46     90.83 o 
   6  10  12      487.95      524.16     98.71 o 
  -7  11  12      336.14      299.90     92.07 o 
  -6  11  12        8.33       -5.02     52.85 o 
  -5  11  12      579.30      480.23     73.17 o 
  -4  11  12       86.52       95.89     56.89 o 
  -3  11  12       24.79      -12.82     53.97 o 
  -2  11  12      265.15      218.21     61.99 o 
  -1  11  12       16.44       71.73     56.94 o 
   0  11  12        5.66      -45.76     48.80 o 
   1  11  12        1.90      -39.28     51.50 o 
   2  11  12       69.30       84.89     57.87 o 
   3  11  12      110.22      129.13     85.49 o 
   4  11  12       91.07      136.84     70.02 o 
   5  11  12      207.69      207.23     82.07 o 
   6  11  12       65.13       74.22     70.46 o 
  -6  12  12        0.52       35.99     62.69 o 
  -5  12  12     1939.45     2180.10    130.39 o 
  -4  12  12       24.07       28.74     54.01 o 
  -3  12  12     1074.72     1153.53    100.45 o 
  -2  12  12        2.60       42.33     58.51 o 
  -1  12  12     5007.79     5544.66    189.97 o 
   0  12  12        6.75      -30.15     51.91 o 
   1  12  12     1694.14     1840.66    339.30 o 
   2  12  12        4.80      -64.47     55.73 o 
   3  12  12     2235.99     2273.96    509.05 o 
   4  12  12        2.83        4.22     66.87 o 
   5  12  12      239.43      205.02    115.77 o 
  -6  13  12       42.46       -1.12     59.43 o 
  -5  13  12       17.14       38.81     60.96 o 
  -4  13  12       27.40       36.43     62.90 o 
  -3  13  12       79.57       57.03     65.70 o 
  -2  13  12      217.63      248.25     68.53 o 
  -1  13  12       45.47       66.33     53.74 o 
   0  13  12        0.05       -3.32     66.08 o 
   1  13  12        0.64      -44.84     59.67 o 
   2  13  12        0.92      -21.14     65.11 o 
   3  13  12        0.36       35.28     71.78 o 
   4  13  12      148.74      113.13     70.83 o 
   5  13  12       54.45       38.75     65.76 o 
  -5  14  12      210.06      278.91     76.48 o 
  -4  14  12     1848.56     1905.79    131.19 o 
  -3  14  12       44.98       64.55     71.34 o 
  -2  14  12     2904.81     3220.39    186.87 o 
  -1  14  12      290.81      204.16     75.39 o 
   0  14  12     1917.80     2100.88    298.35 o 
   1  14  12       32.96      -14.49     73.12 o 
   2  14  12     2026.97     1667.95    209.16 o 
   3  14  12      160.99      149.99     73.17 o 
   4  14  12      670.86      805.11    130.24 o 
  -4  15  12       15.69       76.46     66.48 o 
  -3  15  12       24.70       -0.25     65.53 o 
  -2  15  12        1.22       98.32     77.73 o 
  -1  15  12       31.05       96.37     71.42 o 
   0  15  12       41.78       28.52     73.97 o 
   1  15  12        1.16       27.80     76.42 o 
   2  15  12       17.83       17.59     82.57 o 
   3  15  12        0.58      123.42     81.05 o 
  -3  16  12     1080.67     1030.28    138.46 o 
  -2  16  12       34.75      -31.90     90.73 o 
  -1  16  12     2435.05     2830.62    190.22 o 
   0  16  12        7.18      -31.69    121.72 o 
   1  16  12     1585.18     1932.82    317.64 o 
   2  16  12       19.91       33.88     75.83 o 
  -2  17  12        0.95       40.49    130.55 o 
  -1  17  12        4.12      119.68     93.29 o 
   0  17  12       14.82      -52.19     80.04 o 
   1  17  12       64.84       94.71     79.63 o 
  -7   0  13      858.06      687.63    138.55 o 
  -5   0  13     5336.34     5228.21    314.87 o 
  -3   0  13     4842.21     5505.52    299.07 o 
  -1   0  13    21506.25    23065.17    679.31 o 
   1   0  13     1856.11     1879.78    112.33 o 
   3   0  13     6090.12     6743.67    364.36 o 
   5   0  13     2318.96     2545.98    146.56 o 
   7   0  13     1171.39     1825.57    199.21 o 
  -8   1  13      722.73      821.09    110.45 o 
  -7   1  13        4.19      -39.26     61.27 o 
  -6   1  13      474.00      343.98     80.72 o 
  -5   1  13     1342.47     1338.60    124.58 o 
  -4   1  13      354.70      303.33     71.31 o 
  -3   1  13       12.00        2.06     48.97 o 
  -2   1  13       76.68       85.62     45.26 o 
  -1   1  13     1202.81     1247.29     70.98 o 
   0   1  13      208.54      223.22     41.97 o 
   1   1  13      318.24      326.12     43.92 o 
   2   1  13       30.93       78.28     37.44 o 
   3   1  13      320.32      315.21     49.26 o 
   4   1  13        5.47      -22.42     36.86 o 
   5   1  13      209.40      228.01     49.48 o 
   6   1  13      148.64      224.38     52.87 o 
   7   1  13       91.89      243.79     56.81 o 
  -8   2  13      303.54      248.92     83.58 o 
  -7   2  13       10.82      -67.47     59.39 o 
  -6   2  13      533.06      351.49    137.73 o 
  -5   2  13       87.53      139.91    138.86 o 
  -4   2  13     4026.29     3878.40    186.11 o 
  -3   2  13       13.50      -32.06     41.83 o 
  -2   2  13     3458.04     3859.59    135.91 o 
  -1   2  13      512.30      587.81    100.81 o 
   0   2  13     7738.36     8535.80    179.17 o 
   1   2  13      230.06      213.46     37.80 o 
   2   2  13    10502.04    10773.11    302.92 o 
   3   2  13        1.19       55.19     39.38 o 
   4   2  13     2272.12     2412.33    114.73 o 
   5   2  13        0.31      -11.66     44.77 o 
   6   2  13     2024.19     2538.95    166.35 o 
   7   2  13       48.33       11.86     50.49 o 
  -8   3  13     1302.37     1029.70    173.45 o 
  -7   3  13      181.55      194.41     84.05 o 
  -6   3  13      816.06      792.24    102.63 o 
  -5   3  13      268.65      245.82     71.24 o 
  -4   3  13      846.71      873.78    106.45 o 
  -3   3  13      362.30      281.61     55.07 o 
  -2   3  13      200.27      123.15     47.09 o 
  -1   3  13      127.52      231.73     44.02 o 
   0   3  13       99.86       55.85     39.61 o 
   1   3  13      122.06       53.78     31.17 o 
   2   3  13        8.07       60.09     36.36 o 
   3   3  13      116.21       70.23     41.53 o 
   4   3  13       26.88      -19.48     46.00 o 
   5   3  13       26.62       16.15     50.41 o 
   6   3  13      493.06      601.28     76.92 o 
   7   3  13       14.25      -15.64     60.64 o 
  -8   4  13      301.79      366.37     89.98 o 
  -7   4  13      536.14      469.27     92.26 o 
  -6   4  13      762.32      756.30    130.65 o 
  -5   4  13     1541.89     1532.17    286.34 o 
  -4   4  13     1172.77     1040.81     85.26 o 
  -3   4  13     1024.93     1067.24     80.66 o 
  -2   4  13      599.93      500.61     52.86 o 
  -1   4  13     6067.90     6506.95    146.84 o 
   0   4  13      468.19      413.75     51.37 o 
   1   4  13      838.08      707.73     60.62 o 
   2   4  13      880.39      772.53     51.33 o 
   3   4  13     2848.45     2964.82    159.13 o 
   4   4  13       20.77      -36.22     47.56 o 
   5   4  13     1213.41     1542.56    146.49 o 
   6   4  13      133.96      168.96     62.98 o 
   7   4  13      314.82      354.81     91.29 o 
  -8   5  13       11.00       37.47     67.29 o 
  -7   5  13      431.57      371.70     79.25 o 
  -6   5  13        0.05       23.19     68.76 o 
  -5   5  13     3915.20     3722.51    149.50 o 
  -4   5  13        4.67       83.71     48.27 o 
  -3   5  13      808.53      746.17     62.02 o 
  -2   5  13      165.42      132.84     64.50 o 
  -1   5  13     1762.57     1633.83    102.15 o 
   0   5  13       23.66       17.66     35.32 o 
   1   5  13       13.88      -45.90     30.60 o 
   2   5  13        1.03       69.13     39.98 o 
   3   5  13       89.93      152.52     44.01 o 
   4   5  13       14.26      -21.06     45.10 o 
   5   5  13      202.10      260.19     63.68 o 
   6   5  13       12.54      101.23     70.69 o 
   7   5  13      233.14      433.36    113.10 o 
  -8   6  13      100.31      107.72     89.19 o 
  -7   6  13      716.06      588.07    148.40 o 
  -6   6  13      406.24      462.04    119.05 o 
  -5   6  13     1819.78     1951.13    113.97 o 
  -4   6  13     2791.89     3377.95    143.91 o 
  -3   6  13     1685.24     1540.16     96.55 o 
  -2   6  13     1711.40     1839.72     90.07 o 
  -1   6  13     4874.09     4776.85    241.58 o 
   0   6  13     2141.56     2063.97     90.75 o 
   1   6  13      941.52      837.76     62.46 o 
   2   6  13     1925.43     1866.64    100.12 o 
   3   6  13     1776.67     1607.87    124.46 o 
   4   6  13      393.65      329.98     60.55 o 
   5   6  13      717.63      840.21    208.65 o 
   6   6  13      515.58      565.81    144.61 o 
  -7   7  13        1.14      -95.04     97.29 o 
  -6   7  13      356.98      384.27     72.93 o 
  -5   7  13        1.82      110.80     64.02 o 
  -4   7  13      616.82      704.55    111.69 o 
  -3   7  13        8.09       -1.07     49.02 o 
  -2   7  13     1321.32     1403.62    101.56 o 
  -1   7  13        1.28       95.00     44.74 o 
   0   7  13      362.88      381.20     51.62 o 
   1   7  13       14.93        2.00     32.35 o 
   2   7  13       32.09       79.79     58.96 o 
   3   7  13        0.23       19.45     41.97 o 
   4   7  13      180.02       93.33     62.21 o 
   5   7  13        0.10       40.39     65.55 o 
   6   7  13      419.15      653.84    101.84 o 
  -7   8  13      425.17      408.00    102.08 o 
  -6   8  13     1388.28     1362.72    104.52 o 
  -5   8  13     1573.88     1787.69    117.33 o 
  -4   8  13     4247.47     4603.69    172.98 o 
  -3   8  13     1122.99     1032.07     87.64 o 
  -2   8  13     3639.44     3650.67    145.40 o 
  -1   8  13     3350.21     3289.88    153.76 o 
   0   8  13     2353.10     2404.72    149.97 o 
   1   8  13      736.74      731.23     71.85 o 
   2   8  13     2459.96     2481.16    231.51 o 
   3   8  13     1596.97     1481.06    153.74 o 
   4   8  13      415.83      289.68     78.84 o 
   5   8  13      740.94      839.10    108.30 o 
   6   8  13      657.00      967.13    300.19 o 
  -7   9  13      294.20      355.52     73.79 o 
  -6   9  13       16.27       59.91     59.97 o 
  -5   9  13     2788.90     2888.74    178.07 o 
  -4   9  13        2.21       62.39     58.05 o 
  -3   9  13      603.67      515.41     74.13 o 
  -2   9  13       52.24       47.53     49.50 o 
  -1   9  13     1010.66     1032.85     99.27 o 
   0   9  13       31.96       52.15     54.32 o 
   1   9  13        7.80       13.24     36.37 o 
   2   9  13       49.42       85.63     49.50 o 
   3   9  13        8.49       26.64     62.84 o 
   4   9  13       55.82       31.66     61.68 o 
   5   9  13       93.12       72.91     71.32 o 
   6   9  13       46.83      188.67     84.11 o 
  -6  10  13      332.59      226.51     97.99 o 
  -5  10  13     1183.16     1370.71    125.65 o 
  -4  10  13      729.57      679.03    103.86 o 
  -3  10  13      318.76      244.53     63.22 o 
  -2  10  13      574.20      540.83     76.28 o 
  -1  10  13     3354.26     3524.17    182.65 o 
   0  10  13      781.44      644.42     80.69 o 
   1  10  13      572.99      647.49    117.34 o 
   2  10  13      268.26      224.70     87.34 o 
   3  10  13     1864.90     1716.48    132.80 o 
   4  10  13       70.52       15.13     63.42 o 
   5  10  13      413.89      344.33     86.04 o 
  -6  11  13      503.22      505.53     81.04 o 
  -5  11  13      130.56      205.02     69.30 o 
  -4  11  13      461.80      402.60     73.52 o 
  -3  11  13      240.94      259.70     66.09 o 
  -2  11  13      271.19      205.10     61.66 o 
  -1  11  13      186.05      185.35     57.74 o 
   0  11  13        3.44        3.39     57.90 o 
   1  11  13      512.60      425.16     70.77 o 
   2  11  13        0.09       25.76     59.50 o 
   3  11  13        0.67       -7.46     56.72 o 
   4  11  13       16.95      -41.71     60.64 o 
   5  11  13       27.26       59.15     68.60 o 
  -6  12  13      170.56      161.34     69.52 o 
  -5  12  13        3.70       22.96     56.06 o 
  -4  12  13      511.46      405.14    105.46 o 
  -3  12  13      106.94      110.84     64.16 o 
  -2  12  13     1499.03     1570.46    134.74 o 
  -1  12  13       11.48       68.55     55.25 o 
   0  12  13     1575.77     1586.80    144.92 o 
   1  12  13       14.65      -20.24     71.23 o 
   2  12  13     1832.31     1965.77    229.79 o 
   3  12  13       43.88       38.30     59.68 o 
   4  12  13      484.86      467.10    134.14 o 
  -5  13  13       74.71       95.57     65.18 o 
  -4  13  13      144.32       82.97     65.88 o 
  -3  13  13       40.28       -6.13     61.38 o 
  -2  13  13       19.24       -3.98     56.85 o 
  -1  13  13      124.03      138.21     61.17 o 
   0  13  13        1.36      -16.73     65.23 o 
   1  13  13        0.64       32.13     74.38 o 
   2  13  13      146.95      187.91     75.23 o 
   3  13  13       13.95       43.26     62.28 o 
   4  13  13        4.02       -6.36     69.48 o 
  -4  14  13       21.89       41.15     63.61 o 
  -3  14  13     1238.56     1397.40    113.37 o 
  -2  14  13      231.08      244.40     71.81 o 
  -1  14  13     2436.13     2507.88    243.23 o 
   0  14  13        8.17      -20.68     67.63 o 
   1  14  13     1167.58     1150.39    290.65 o 
   2  14  13       71.61       87.13     79.61 o 
   3  14  13     1226.90     1189.95    338.99 o 
  -3  15  13        2.91       50.10     63.43 o 
  -2  15  13       11.32       54.27     61.13 o 
  -1  15  13       57.84       63.47     83.49 o 
   0  15  13       36.88      115.93     79.71 o 
   1  15  13       48.43      109.27     87.85 o 
   2  15  13       19.50       35.39     77.70 o 
  -1  16  13      237.17      297.40     96.51 o 
   0  16  13     1375.21     1426.36    218.30 o 
  -8   0  14      118.49      277.31    122.75 o 
  -6   0  14      797.51      831.10    141.63 o 
  -4   0  14     3452.40     3289.31    252.88 o 
  -2   0  14     3012.73     2622.21    205.47 o 
   0   0  14     5129.21     5565.21    192.33 o 
   2   0  14     7243.94     7860.71    371.42 o 
   4   0  14     2141.44     2517.12    220.45 o 
   6   0  14     2249.70     3308.61    278.95 o 
  -8   1  14      783.72      742.07    112.12 o 
  -7   1  14      429.86      380.17     85.56 o 
  -6   1  14        6.39      -21.39     55.11 o 
  -5   1  14     1939.08     1887.18    146.81 o 
  -4   1  14      899.23      988.79    109.10 o 
  -3   1  14       14.82       17.53     45.52 o 
  -2   1  14      437.99      569.15     85.85 o 
  -1   1  14      821.81      916.86     73.25 o 
   0   1  14      285.95      249.79     45.03 o 
   1   1  14        3.04       -2.36     37.71 o 
   2   1  14        7.83       81.20     41.94 o 
   3   1  14       50.88       83.55     60.29 o 
   4   1  14      101.26       98.96     66.87 o 
   5   1  14        2.13       53.56     52.83 o 
   6   1  14      191.86      379.23     69.38 o 
  -7   2  14      553.26      579.32    101.50 o 
  -6   2  14       11.00      -19.37     61.63 o 
  -5   2  14      552.03      561.95     94.48 o 
  -4   2  14       57.95       -3.65     68.19 o 
  -3   2  14      534.65      419.42     77.24 o 
  -2   2  14       48.05       82.39     43.66 o 
  -1   2  14     3584.50     3929.77    138.43 o 
   0   2  14       10.47      -15.64     40.21 o 
   1   2  14     1993.34     2187.50    116.99 o 
   2   2  14       30.78      144.39     42.80 o 
   3   2  14     4284.48     4677.68    151.04 o 
   4   2  14        2.33       -3.84     45.89 o 
   5   2  14     1835.45     2110.10    119.02 o 
   6   2  14       51.91      204.51     65.61 o 
  -7   3  14      287.80      213.02     85.04 o 
  -6   3  14      201.28      244.53     77.76 o 
  -5   3  14     2178.62     2179.90    157.12 o 
  -4   3  14      350.46      264.58     78.81 o 
  -3   3  14       30.96        8.31     56.46 o 
  -2   3  14      106.93       63.70     45.75 o 
  -1   3  14     1309.69     1220.49     91.53 o 
   0   3  14      122.50       33.16     40.08 o 
   1   3  14        2.85        1.23     41.64 o 
   2   3  14       23.97       29.40     37.10 o 
   3   3  14       63.74       74.03     42.46 o 
   4   3  14        8.81      -55.48     46.77 o 
   5   3  14       19.31       41.89     51.73 o 
   6   3  14        3.09       85.93     54.14 o 
  -7   4  14      321.41      289.71     84.01 o 
  -6   4  14       74.30       84.22     65.58 o 
  -5   4  14      907.85      739.97    103.10 o 
  -4   4  14     1000.54      883.34    285.62 o 
  -3   4  14      786.62      599.30     69.87 o 
  -2   4  14      560.21      583.96     67.41 o 
  -1   4  14     1829.12     2021.92    110.05 o 
   0   4  14     2578.14     2630.93    109.00 o 
   1   4  14      500.09      418.49     48.21 o 
   2   4  14     2576.35     2965.93    199.98 o 
   3   4  14      663.09      665.39     65.84 o 
   4   4  14      758.43      801.04     82.18 o 
   5   4  14       77.63       59.73     57.40 o 
   6   4  14      766.55      954.41     92.01 o 
  -7   5  14        0.68      -54.68     59.15 o 
  -6   5  14       37.30       19.97     60.59 o 
  -5   5  14       14.18       27.75     60.86 o 
  -4   5  14     1090.84     1143.57     91.27 o 
  -3   5  14        0.67      -28.32     46.16 o 
  -2   5  14      962.40      796.32     78.42 o 
  -1   5  14       36.46       82.18     42.75 o 
   0   5  14      661.08      718.76     80.76 o 
   1   5  14        1.53      -38.68     33.79 o 
   2   5  14      564.37      489.37     62.98 o 
   3   5  14       29.96       71.87     47.61 o 
   4   5  14        8.03      -30.21     45.90 o 
   5   5  14        9.63      113.43     61.40 o 
   6   5  14      110.41      168.44     75.40 o 
  -7   6  14      166.81      222.66     79.11 o 
  -6   6  14      651.48      507.74     92.96 o 
  -5   6  14      393.72      450.65     92.42 o 
  -4   6  14     1756.61     1626.23    104.78 o 
  -3   6  14      844.18      633.74     72.98 o 
  -2   6  14     1946.76     1885.66    109.98 o 
  -1   6  14     1746.64     1955.51    104.88 o 
   0   6  14     2283.93     2225.66    139.49 o 
   1   6  14      697.23      639.08     57.12 o 
   2   6  14     1967.16     1916.51    103.45 o 
   3   6  14     1024.50     1111.67     86.78 o 
   4   6  14      421.51      428.14     64.50 o 
   5   6  14      805.24      889.77    126.54 o 
   6   6  14      487.03      610.74    101.38 o 
  -7   7  14       72.17       52.69     67.51 o 
  -6   7  14        1.26       74.30    108.58 o 
  -5   7  14      983.57      983.94    111.78 o 
  -4   7  14        3.87       53.35     56.57 o 
  -3   7  14      135.15      117.64     49.92 o 
  -2   7  14       22.85       35.48     43.08 o 
  -1   7  14     2658.73     2859.57    110.78 o 
   0   7  14       35.74       95.60     42.25 o 
   1   7  14       43.84       84.66     42.06 o 
   2   7  14        9.30      100.09     51.13 o 
   3   7  14       12.42       61.91     51.28 o 
   4   7  14       38.84       17.68     58.88 o 
   5   7  14       22.58       84.97     70.72 o 
   6   7  14        3.14       63.55     71.89 o 
  -6   8  14      328.07      242.68     90.18 o 
  -5   8  14     1487.60     2021.50    126.56 o 
  -4   8  14     1190.02     1251.87    113.50 o 
  -3   8  14     1872.29     1740.22    110.34 o 
  -2   8  14     1127.37     1081.16     90.45 o 
  -1   8  14     3669.81     3722.06    132.86 o 
   0   8  14     1411.41     1444.78     82.47 o 
   1   8  14     1436.92     1310.86     93.64 o 
   2   8  14     1139.09     1328.58     96.24 o 
   3   8  14     1862.95     1857.68    136.83 o 
   4   8  14      379.21      359.84     83.79 o 
   5   8  14      811.12      848.01    158.05 o 
  -6   9  14      136.14      175.75     79.14 o 
  -5   9  14       44.20      165.98     67.28 o 
  -4   9  14     1085.70     1211.84    103.82 o 
  -3   9  14        0.00       10.22     53.93 o 
  -2   9  14      476.84      479.87     69.86 o 
  -1   9  14       20.57       89.70     54.53 o 
   0   9  14      840.78      725.67     65.68 o 
   1   9  14      180.94      188.54     57.66 o 
   2   9  14      468.35      475.09     68.20 o 
   3   9  14       57.22      117.35     64.33 o 
   4   9  14      146.80      152.80     70.36 o 
   5   9  14       50.69        7.35     72.57 o 
  -6  10  14      437.55      331.43     76.18 o 
  -5  10  14      260.88      385.53     75.74 o 
  -4  10  14      452.76      410.04     76.08 o 
  -3  10  14      499.25      401.32     70.52 o 
  -2  10  14     1052.23     1125.96     97.09 o 
  -1  10  14      761.35      861.74     87.93 o 
   0  10  14     1197.00     1140.77     94.96 o 
   1  10  14      913.62      916.61    119.42 o 
   2  10  14     1888.79     2104.14    398.93 o 
   3  10  14      444.07      398.10     83.00 o 
   4  10  14      324.70      222.59     80.11 o 
   5  10  14      196.40      181.21     92.16 o 
  -5  11  14      595.04      632.88     86.71 o 
  -4  11  14      148.74      113.64     63.26 o 
  -3  11  14       29.33       57.55     50.21 o 
  -2  11  14      154.07       79.61     59.52 o 
  -1  11  14      667.66      712.62     82.81 o 
   0  11  14       78.60      109.60     54.67 o 
   1  11  14       20.17       59.42     51.06 o 
   2  11  14      182.48      199.64    118.33 o 
   3  11  14       14.21        5.76     69.34 o 
   4  11  14       32.14      -25.68     69.63 o 
  -5  12  14      263.99      295.46     75.29 o 
  -4  12  14       63.72      119.54     66.04 o 
  -3  12  14       85.77       95.85     53.98 o 
  -2  12  14        1.82      -51.13     56.86 o 
  -1  12  14      688.81      713.26     84.77 o 
   0  12  14       24.05      -44.92     51.37 o 
   1  12  14      697.09      581.42    124.80 o 
   2  12  14       24.18       -9.52     68.00 o 
   3  12  14     1406.86      990.39    168.52 o 
  -4  13  14       98.30       98.72     68.46 o 
  -3  13  14       28.39       14.42     56.84 o 
  -2  13  14      161.29      163.96     71.40 o 
  -1  13  14       52.02       32.90     62.27 o 
   0  13  14       20.89      -21.83     49.99 o 
   1  13  14       82.67       11.30     74.66 o 
   2  13  14        7.63      -30.63     64.76 o 
   3  13  14        4.40       -9.55     74.46 o 
  -3  14  14       30.42       84.79     65.70 o 
  -2  14  14      731.07      897.62    100.39 o 
  -1  14  14       98.58      207.02     70.90 o 
   0  14  14      802.64      792.61    132.70 o 
   1  14  14        0.23      -79.57     71.46 o 
   2  14  14      834.92      873.26    152.00 o 
  -1  15  14       73.28      192.31     91.56 o 
   0  15  14       46.28      -18.49     84.42 o 
  -7   0  15      641.94      735.04    149.84 o 
  -5   0  15     1033.18     1352.67    183.30 o 
  -3   0  15     2048.52     2408.54    220.04 o 
  -1   0  15     2298.48     2044.81    196.02 o 
   1   0  15      846.03      925.38     93.30 o 
   3   0  15     2209.13     2469.70    208.55 o 
   5   0  15      933.08     1102.46    165.65 o 
  -7   1  15       31.71       -7.08     68.09 o 
  -6   1  15       68.97       75.95     65.07 o 
  -5   1  15      856.22      902.55    111.38 o 
  -4   1  15      923.68      933.42    105.39 o 
  -3   1  15        2.37       72.84     65.13 o 
  -2   1  15      374.27      323.75     84.36 o 
  -1   1  15      990.72      927.05     97.57 o 
   0   1  15      251.38      213.71     62.31 o 
   1   1  15        0.07      -26.97     36.33 o 
   2   1  15       44.05       55.26     39.70 o 
   3   1  15       34.91       10.48     62.39 o 
   4   1  15        0.40      -49.55     53.67 o 
   5   1  15        0.84        4.40     80.05 o 
   6   1  15       12.98      127.12    113.82 o 
  -7   2  15       38.41       -3.41     68.49 o 
  -6   2  15      810.14      625.99     97.78 o 
  -5   2  15       10.18       44.03     68.84 o 
  -4   2  15      651.49      587.61     94.58 o 
  -3   2  15       50.97        0.12     57.32 o 
  -2   2  15      542.27      618.17     91.19 o 
  -1   2  15      121.19      171.05     49.83 o 
   0   2  15      598.91      501.11     61.10 o 
   1   2  15        2.79      -10.63     40.87 o 
   2   2  15     1122.24     1263.39     87.00 o 
   3   2  15       59.94      102.99     93.19 o 
   4   2  15      254.93      299.40     79.04 o 
   5   2  15        3.74       16.80     68.36 o 
   6   2  15     1308.58     1708.22    150.92 o 
  -7   3  15      223.38      193.83     82.38 o 
  -6   3  15        1.09       12.36     65.63 o 
  -5   3  15      481.90      589.86     96.02 o 
  -4   3  15      650.20      432.75     87.65 o 
  -3   3  15      117.82      112.64     67.20 o 
  -2   3  15       17.86      -47.43     43.11 o 
  -1   3  15       63.24       79.03     47.16 o 
   0   3  15        0.41      -46.36     43.33 o 
   1   3  15        4.42      -10.69     44.60 o 
   2   3  15        0.15       -4.24     50.28 o 
   3   3  15        1.03       40.09     48.62 o 
   4   3  15        1.46       26.49     61.76 o 
   5   3  15        3.90       10.00     57.08 o 
   6   3  15       23.51      110.59     59.70 o 
  -7   4  15      149.89      106.62     73.88 o 
  -6   4  15       91.63       22.57     66.18 o 
  -5   4  15        3.75       18.98     64.21 o 
  -4   4  15       75.39       31.26     69.17 o 
  -3   4  15      208.17      185.27     97.29 o 
  -2   4  15      698.05      698.34     74.24 o 
  -1   4  15      395.56      389.55     62.31 o 
   0   4  15     1183.75     1089.27    114.70 o 
   1   4  15      684.66      601.49     65.17 o 
   2   4  15      947.60      925.67    112.89 o 
   3   4  15      953.52     1008.43    140.55 o 
   4   4  15       86.47       -4.70     58.11 o 
   5   4  15      413.20      511.41     75.94 o 
  -6   5  15        0.77      -14.52     67.36 o 
  -5   5  15      290.85      339.39    141.73 o 
  -4   5  15        3.68       20.76     65.67 o 
  -3   5  15      152.02       93.52     54.03 o 
  -2   5  15       20.87        3.14     48.38 o 
  -1   5  15      408.83      409.87     67.19 o 
   0   5  15       44.74       39.24     47.85 o 
   1   5  15      117.57      121.85     49.16 o 
   2   5  15        0.45       34.50     45.66 o 
   3   5  15      142.82      130.71     55.17 o 
   4   5  15        8.20      -15.17     51.26 o 
   5   5  15       34.66       87.61     61.74 o 
  -6   6  15      205.71      112.26    117.92 o 
  -5   6  15      754.16      776.78    129.11 o 
  -4   6  15      848.35      760.34     98.48 o 
  -3   6  15     1766.55     1687.29    105.78 o 
  -2   6  15      707.29      730.22     76.15 o 
  -1   6  15     1951.39     2059.55    114.59 o 
   0   6  15      348.89      279.27     50.48 o 
   1   6  15     1235.82     1204.49     74.60 o 
   2   6  15      476.15      454.94     63.47 o 
   3   6  15     1117.63     1047.13     85.82 o 
   4   6  15      224.57      122.55     71.92 o 
   5   6  15      256.05      315.14     89.39 o 
  -6   7  15        1.93      -58.83     60.58 o 
  -5   7  15        6.18       12.15     62.32 o 
  -4   7  15      565.11      590.49     76.10 o 
  -3   7  15        6.44       17.66     52.89 o 
  -2   7  15      212.39      152.19     56.34 o 
  -1   7  15        2.23       19.62     42.22 o 
   0   7  15      229.28      155.42     48.02 o 
   1   7  15        4.39       35.93     50.32 o 
   2   7  15      114.42       86.44     53.21 o 
   3   7  15        5.66      -11.50     49.43 o 
   4   7  15       69.48        9.55     68.13 o 
   5   7  15       18.88       26.65     74.78 o 
  -6   8  15      583.82      503.21     89.19 o 
  -5   8  15      107.82      114.25     54.97 o 
  -4   8  15     1062.67     1172.42    181.14 o 
  -3   8  15      355.57      412.70     72.09 o 
  -2   8  15     1551.00     1581.20    133.83 o 
  -1   8  15      836.08      889.65     72.46 o 
   0   8  15     1054.62      946.74     81.82 o 
   1   8  15      853.58      808.14     98.65 o 
   2   8  15     1237.29     1416.54    100.18 o 
   3   8  15      508.27      615.70    193.97 o 
   4   8  15      440.82      500.99     93.44 o 
  -5   9  15      273.49      301.29     88.73 o 
  -4   9  15       67.82       63.96     70.32 o 
  -3   9  15       59.30       15.00     56.86 o 
  -2   9  15       12.66       33.82     47.12 o 
  -1   9  15      292.51      187.38     48.06 o 
   0   9  15        1.18      -11.54     41.70 o 
   1   9  15       38.66       58.39     57.43 o 
   2   9  15       42.84       87.34     52.39 o 
   3   9  15      120.58       33.52     84.05 o 
   4   9  15       79.24       41.16     73.10 o 
  -5  10  15      200.26      186.31     88.04 o 
  -4  10  15      178.07      205.26     62.78 o 
  -3  10  15      221.44      103.67     57.70 o 
  -2  10  15      367.88      474.28     74.00 o 
  -1  10  15      781.96      867.23    101.68 o 
   0  10  15      476.15      427.55     60.34 o 
   1  10  15      508.45      548.40     94.65 o 
   2  10  15      347.68      420.08     69.99 o 
   3  10  15      733.20      657.83    135.27 o 
  -4  11  15      178.74      134.95     59.57 o 
  -3  11  15        0.15      -27.33     52.08 o 
  -2  11  15       38.81      -19.51     54.98 o 
  -1  11  15       37.03       41.27     54.80 o 
   0  11  15       51.78       14.56     56.04 o 
   1  11  15      231.08      206.61     62.70 o 
   2  11  15       15.14        9.21     65.87 o 
   3  11  15       21.58       49.61     72.01 o 
  -3  12  15       37.16       36.88     55.74 o 
  -2  12  15      284.10      374.00     75.52 o 
  -1  12  15       17.80      -48.11     55.17 o 
   0  12  15      109.93        9.22     53.79 o 
   1  12  15        4.28       -9.03     67.03 o 
   2  12  15      398.60      539.23    131.16 o 
  -2  13  15       68.94      184.85     69.97 o 
  -1  13  15       31.71       42.97     58.32 o 
   0  13  15       49.56       -2.60     59.13 o 
   1  13  15       10.35      -42.43     78.44 o 
  -6   0  16     2483.62     2297.49    238.72 o 
  -4   0  16     2316.19     2702.06    247.55 o 
  -2   0  16     1996.83     1803.22    192.54 o 
   0   0  16      490.39      279.77     93.60 o 
   2   0  16     1124.50     1095.62    103.98 o 
   4   0  16       64.47       94.21     98.73 o 
  -6   1  16        4.70       77.21     93.80 o 
  -5   1  16      156.90      207.83     75.25 o 
  -4   1  16      447.96      501.50     90.88 o 
  -3   1  16       61.37       70.97     71.35 o 
  -2   1  16       62.98       61.43     52.00 o 
  -1   1  16      571.69      565.86    107.25 o 
   0   1  16       91.15       95.37     54.17 o 
   1   1  16       62.78       50.05     43.67 o 
   2   1  16       37.70       23.12     54.44 o 
   3   1  16       32.03       62.04     67.49 o 
   4   1  16       45.48       46.00     60.99 o 
   5   1  16       22.57       65.10    130.96 o 
  -6   2  16        1.15      -37.05     69.29 o 
  -5   2  16      742.75      618.75     98.81 o 
  -4   2  16       12.53       23.94     64.15 o 
  -3   2  16     1358.89     1395.88    180.01 o 
  -2   2  16        0.88       17.61     52.14 o 
  -1   2  16     1598.68     1595.05    228.56 o 
   0   2  16       41.26      -20.49     43.60 o 
   1   2  16      406.53      300.76     56.51 o 
   2   2  16       30.23       69.18     62.45 o 
   3   2  16      814.24      909.92    105.00 o 
   4   2  16        1.12      -12.31     60.99 o 
   5   2  16       57.52        2.86     67.99 o 
  -6   3  16       78.88       49.37     70.81 o 
  -5   3  16       68.97      110.07     80.36 o 
  -4   3  16      189.59      193.48     79.08 o 
  -3   3  16      234.81       86.93     68.34 o 
  -2   3  16      101.22       30.20     65.27 o 
  -1   3  16       27.48      -33.07     52.63 o 
   0   3  16       20.03       11.13     43.06 o 
   1   3  16      102.29       93.45     50.32 o 
   2   3  16      105.73       23.15     77.28 o 
   3   3  16        0.62       20.94     82.52 o 
   4   3  16        0.06      -40.16     63.43 o 
   5   3  16        0.09      -19.47     69.60 o 
  -6   4  16      260.06      218.40     88.34 o 
  -5   4  16        1.37      -69.60     64.58 o 
  -4   4  16      153.81      107.81     73.66 o 
  -3   4  16       42.98       41.81     66.28 o 
  -2   4  16       98.56       50.26     65.64 o 
  -1   4  16      363.23      337.58     60.07 o 
   0   4  16      173.68      172.63     53.38 o 
   1   4  16      324.34      385.15     60.07 o 
   2   4  16      445.00      454.95     82.66 o 
   3   4  16      546.50      636.93    138.14 o 
   4   4  16       32.22       50.70    100.17 o 
  -6   5  16        0.65      -37.94     70.12 o 
  -5   5  16       10.71      -16.32     71.98 o 
  -4   5  16       33.04      -25.74     60.72 o 
  -3   5  16       44.27      -15.14     68.63 o 
  -2   5  16       61.48        8.49     53.95 o 
  -1   5  16       31.54       31.86     51.68 o 
   0   5  16       60.16       52.09     46.20 o 
   1   5  16        3.78      -20.66     54.20 o 
   2   5  16        0.69       32.09     56.75 o 
   3   5  16       52.58      186.38    100.78 o 
   4   5  16       53.88      131.78    104.68 o 
  -5   6  16      159.94      133.94     75.33 o 
  -4   6  16      546.17      351.45     95.45 o 
  -3   6  16      502.20      469.82     90.27 o 
  -2   6  16      744.51      603.63     74.64 o 
  -1   6  16      507.59      516.21     73.58 o 
   0   6  16      989.28      835.41     80.42 o 
   1   6  16      109.28       73.50     60.19 o 
   2   6  16     1041.45     1063.06    107.51 o 
   3   6  16      218.63      271.39     77.22 o 
   4   6  16      241.68      198.84     79.98 o 
  -5   7  16       89.34      148.68     72.83 o 
  -4   7  16       29.85       40.91     68.00 o 
  -3   7  16        0.85       -6.54     48.04 o 
  -2   7  16       18.99       -1.10     51.16 o 
  -1   7  16      160.02      140.29     59.62 o 
   0   7  16        3.02      -13.30     46.46 o 
   1   7  16        0.46        5.92     61.81 o 
   2   7  16        5.95        3.52     51.13 o 
   3   7  16       20.04      -21.72     56.52 o 
   4   7  16       24.68       40.41     70.01 o 
  -5   8  16      421.05      337.82    171.91 o 
  -4   8  16      121.84       73.36     55.68 o 
  -3   8  16      878.70      734.90     82.00 o 
  -2   8  16      290.04      189.46     60.73 o 
  -1   8  16     1004.94      974.07     90.06 o 
   0   8  16      240.15      225.52     60.90 o 
   1   8  16      404.48      344.43     63.18 o 
   2   8  16      686.63      804.13     83.94 o 
   3   8  16      587.51      660.93     81.45 o 
  -4   9  16       31.73       -4.02     55.95 o 
  -3   9  16        0.58       -3.38     53.09 o 
  -2   9  16       43.96       33.59     48.86 o 
  -1   9  16       77.31      114.29     48.95 o 
   0   9  16        1.36       -4.67     44.56 o 
   1   9  16       42.42       41.55     55.95 o 
   2   9  16        0.02        2.47     48.59 o 
   3   9  16        2.16      -22.52     68.06 o 
  -3  10  16       71.10       77.44     52.54 o 
  -2  10  16      475.26      441.35     66.65 o 
  -1  10  16      203.21      201.19     53.46 o 
   0  10  16      257.64      269.38     62.51 o 
   1  10  16      200.98      146.58     61.11 o 
   2  10  16      834.80      854.96     89.84 o 
  -2  11  16        0.64       12.22     47.45 o 
  -1  11  16        1.85        6.22     47.20 o 
   0  11  16       18.79        2.03     60.81 o 
   1  11  16        8.08      -52.23     60.47 o 
  -3   0  17     3668.95     4450.27    311.38 o 
  -1   0  17     2896.93     2827.06    234.41 o 
   1   0  17      663.08      800.52    141.84 o 
   3   0  17     1190.56     1478.29    183.71 o 
  -5   1  17       63.19      116.68     75.30 o 
  -4   1  17      104.14      137.06     76.68 o 
  -3   1  17       42.11       95.00     80.77 o 
  -2   1  17       21.17       91.51     65.59 o 
  -1   1  17      363.73      362.82     78.52 o 
   0   1  17        4.70       49.67     60.98 o 
   1   1  17      198.86       63.87     66.72 o 
   2   1  17      150.44      163.59     93.60 o 
   3   1  17        3.14       59.77     72.64 o 
   4   1  17       10.45      -43.72     62.27 o 
  -5   2  17       19.67       -7.15     82.82 o 
  -4   2  17     1172.52     1235.50    132.83 o 
  -3   2  17       44.38       98.92     68.65 o 
  -2   2  17     1687.92     1797.60    141.03 o 
  -1   2  17       22.56       43.89     66.70 o 
   0   2  17     1529.01     1686.67    276.59 o 
   1   2  17       19.05       65.64     50.93 o 
   2   2  17      884.82      977.64    104.07 o 
   3   2  17       18.76       31.82     90.93 o 
   4   2  17      105.90       50.56     74.28 o 
  -5   3  17       10.40       35.85     81.49 o 
  -4   3  17      105.18       55.23     68.33 o 
  -3   3  17        0.66      -38.73     75.13 o 
  -2   3  17      122.26       71.59     73.79 o 
  -1   3  17       43.84        3.51     64.26 o 
   0   3  17      256.04      226.83     76.15 o 
   1   3  17       44.87       59.37     50.28 o 
   2   3  17        1.45       33.89     67.13 o 
   3   3  17       10.00        0.62     95.45 o 
  -5   4  17      337.27      325.41     89.97 o 
  -4   4  17        2.35        4.55     68.68 o 
  -3   4  17      723.12      558.96     97.12 o 
  -2   4  17       90.60       16.91     62.99 o 
  -1   4  17      510.03      585.58     95.06 o 
   0   4  17       96.47       42.75     52.35 o 
   1   4  17       81.32       37.44     60.74 o 
   2   4  17      127.41      137.16     63.21 o 
   3   4  17      361.72      412.58    117.82 o 
  -4   5  17       26.51       -0.75     64.70 o 
  -3   5  17       79.75        7.82     67.06 o 
  -2   5  17        0.70      -38.95     68.34 o 
  -1   5  17        0.48       20.91     49.09 o 
   0   5  17       19.32       79.51     53.74 o 
   1   5  17      467.74      382.27     84.67 o 
   2   5  17        3.40      -10.27     63.85 o 
   3   5  17       48.68       91.14     97.09 o 
  -4   6  17      308.75      346.31     89.58 o 
  -3   6  17      555.77      604.25     99.02 o 
  -2   6  17      247.09      168.65     58.71 o 
  -1   6  17      508.22      478.79     71.60 o 
   0   6  17      302.12      238.42     59.16 o 
   1   6  17      412.62      416.56     86.08 o 
   2   6  17      334.08      403.44     85.73 o 
   3   6  17      535.36      422.02    118.64 o 
  -4   7  17      119.56      119.67     78.15 o 
  -3   7  17       17.20       13.03     71.48 o 
  -2   7  17        0.78       47.01     59.51 o 
  -1   7  17       34.04        9.67     56.66 o 
   0   7  17       44.97       -1.07     50.29 o 
   1   7  17        0.01        1.76     60.22 o 
   2   7  17        0.34       22.69     55.48 o 
  -3   8  17      320.32      251.41     67.57 o 
  -2   8  17      762.81      753.68     84.16 o 
  -1   8  17      374.23      289.37     63.53 o 
   0   8  17      436.65      358.71     82.76 o 
   1   8  17       85.06      123.63     68.94 o 
   2   8  17      444.26      236.67    113.51 o 
  -2   9  17        7.23      -17.52     52.12 o 
  -1   9  17       21.29      -24.29     54.72 o 
   0   9  17        0.05      -63.59     67.32 o 
   1   9  17      175.16       86.64     72.80 o 
  -4   0  18     2233.94     2590.60    256.37 o 
  -2   0  18     3616.40     3701.07    290.65 o 
   0   0  18     3290.19     3929.32    279.98 o 
  -4   1  18       98.22      288.13     92.47 o 
  -3   1  18       24.14       68.41     70.39 o 
  -2   1  18        4.85      135.29     76.29 o 
  -1   1  18       50.16       64.25     79.95 o 
   0   1  18        2.94      115.10     74.52 o 
   1   1  18       69.90       75.74     73.61 o 
  -3   2  18     2016.20     2116.05    289.21 o 
  -2   2  18        3.94       10.70     72.56 o 
  -1   2  18     1250.72     1599.07    141.73 o 
   0   2  18       65.07       81.96     66.79 o 
   1   2  18      939.81     1180.05    171.39 o 
   2   2  18        6.03      -14.37    100.58 o 
  -3   3  18       17.16       60.99     79.37 o 
  -2   3  18        5.49       -7.51     60.44 o 
  -1   3  18       56.61      -25.17     57.18 o 
   0   3  18        3.77       77.56     74.06 o 
   1   3  18      514.22      527.52    123.77 o 
   2   3  18        7.99      -11.29     95.65 o 
  -3   4  18       92.79       90.83     80.53 o 
  -2   4  18      648.75      682.90    105.97 o 
  -1   4  18       19.74      -75.40     63.48 o 
   0   4  18     1214.52     1191.74    284.90 o 
   1   4  18       67.26      101.36     69.59 o 
  -2   5  18        1.59        1.00     61.86 o 
  -1   5  18       13.45      -30.53     66.66 o 
   0   5  18       57.47       53.88     53.47 o 
   1   5  18       31.88       53.25     73.84 o 
  -2   6  18      565.25      442.54    133.01 o 
  -1   6  18      214.25      243.34     63.03 o 
   0   6  18      526.51      494.95    127.88 o 
                                                 
